# Supplementary material for: Checkpoint kinase 1/2 inhibition potentiates anti-tumoral immune response and sensitizes gliomas to immune checkpoint blockade
Source: Nat Commun. 2023 Mar 22;14:1566. doi: 10.1038/s41467-023-36878-2 (PMC10033639; doi:10.1038/s41467-023-36878-2)
Supplement: Supplementary file 4 — Supplementary Data 1 [file 41467_2023_36878_MOESM4_ESM.xlsx]

## Sheet: Genesets_for_Supp
setName	Source	geneIds
Type_1_interferon_response	http://www.gsea-msigdb.org/gsea/msigdb/geneset_page.jsp?geneSetName=GOBP_RESPONSE_TO_TYPE_I_INTERFERON	ADAR, CACTIN, CDC37, CH25H, CNOT7, DCST1, FADD, GM45717, IFI27, IFITM1, IFITM2, IFITM3, IFITM6, IFITM7, IFNA1, IFNAR1, IFNAR2, IFNB1, IKBKE, IRAK1, IRF3, IRF7, ISG15, LSM14A, MAVS, METTL3, MMP12, MUL1, MYD88, NLRC5, OAS1A, OAS1C, OAS1D, OAS1E, OAS1F, OAS1G, OAS1H, OAS2, OAS3, PTPN2, RNF185, SAMHD1, SETD2, SHFL, SHMT2, SMPD1, SP100, STAT1, STAT2, STING1, TBK1, TREX1, TRIM6, TRIM41, TRIM56, TTLL12,…
Response_to_viral_infection		ABCC9, ABCF3, ACOD1, ADAR, AGBL4, AGBL5, AICDA, AIM2, AKAP1, ANKRD17, APOBEC1, APOBEC3, ARMC5, ATF2, ATG5, ATG7, ATG12, ATG16L1, AUP1, BATF3, BAX, BCL2, BCL2L1, BCL3, BECN1, BNIP3, BNIP3L, BST2, C1QBP, CARD9, CCL5, CCL19, CD8A, CD37, CD40, CD86, CD207, CGAS, CHUK, CLPB, CNOT7, CRCP, CREB3, CREBBP, CREBZF, CXADR, CXCL9, CXCL10, D1PAS1, DDIT4, DDX1, DDX3X, DDX17, DDX21, DDX41, DDX58, DDX60, DHX9, D…
GOBP_ANTIGEN_PROCESSING_AND_PRESENTATION	http://www.gsea-msigdb.org/gsea/msigdb/cards/GOBP_ANTIGEN_PROCESSING_AND_PRESENTATION	ABCB9, ACE, AP3B1, AP3D1, ARL8B, ATG5, AZGP1, B2M, CALR, CCL19, CCL21, CCR7, CD1A, CD1B, CD1C, CD1D, CD1E, CD209, CD68, CD74, CD8A, CLEC4A, CLEC4M, CTSD, CTSE, CTSF, CTSH, CTSL, CTSS, CTSV, DNM2, ERAP1, ERAP2, EXT1, FCER1G, FCGR2B, FGL2, GBA, HFE, HLA-A, HLA-B, HLA-C, HLA-DMA, HLA-DMB, HLA-DOA, HLA-DOB, HLA-DPA1, HLA-DPB1, HLA-DQA1, HLA-DQA2, HLA-DQB1, HLA-DQB2, HLA-DRA, HLA-DRB1, HLA-DRB3, HLA-D…
GOBP_POSITIVE_REGULATION_OF_T_CELL_MEDIATED_CYTOTOXICITY	http://www.gsea-msigdb.org/gsea/msigdb/cards/GOBP_POSITIVE_REGULATION_OF_T_CELL_MEDIATED_CYTOTOXICITY	AZGP1, B2M, CD1A, CD1B, CD1C, CD1D, CD1E, CYRIB, FADD, HLA-A, HLA-B, HLA-DRA, HLA-DRB1, HLA-E, HLA-F, HLA-G, HLA-H, IL12A, IL12B, IL12RB1, IL23A, IL23R, MR1, NECTIN2, P2RX7, PTPRC, PVR, SLC22A13, STX7, XCL1
Interferon_type_I	https://en.wikipedia.org/wiki/Interferon_type_I	IFNA1, IFNA2, IFNA4, IFNA5, IFNA6, IFNA7, IFNA8, IFNA10, IFNA13, IFNA14, IFNA16, IFNA17, IFNA21, IFNB1, IFNB3, IFNE, IFNK, IFNW1
REACTOME_INTERFERON_GAMMA_SIGNALING	https://www.gsea-msigdb.org/gsea/msigdb/cards/REACTOME_INTERFERON_GAMMA_SIGNALING	B2M, CAMK2A, CAMK2B, CAMK2D, CAMK2G, CD44, CIITA, FCGR1A, FCGR1B, GBP1, GBP2, GBP3, GBP4, GBP5, GBP6, GBP7, HLA-A, HLA-B, HLA-C, HLA-DPA1, HLA-DPB1, HLA-DQA1, HLA-DQA2, HLA-DQB1, HLA-DQB2, HLA-DRA, HLA-DRB1, HLA-DRB3, HLA-DRB4, HLA-DRB5, HLA-E, HLA-F, HLA-G, HLA-H, ICAM1, IFI30, IFNG, IFNGR1, IFNGR2, IRF1, IRF2, IRF3, IRF4, IRF5, IRF6, IRF7, IRF8, IRF9, JAK1, JAK2, MID1, MT2A, NCAM1, OAS1, OAS2, …
HALLMARK_INTERFERON_ALPHA_RESPONSE	https://www.gsea-msigdb.org/gsea/msigdb/cards/HALLMARK_INTERFERON_ALPHA_RESPONSE	ADAR, B2M, BATF2, BST2, C1S, CASP1, CASP8, CCRL2, CD47, CD74, CMPK2, CMTR1, CNP, CSF1, CXCL10, CXCL11, DDX60, DHX58, EIF2AK2, ELF1, EPSTI1, GBP2, GBP4, GMPR, HELZ2, HERC6, HLA-C, IFI27, IFI30, IFI35, IFI44, IFI44L, IFIH1, IFIT2, IFIT3, IFITM1, IFITM2, IFITM3, IL15, IL4R, IL7, IRF1, IRF2, IRF7, IRF9, ISG15, ISG20, LAMP3, LAP3, LGALS3BP, LPAR6, LY6E, MOV10, MVB12A, MX1, NCOA7, NMI, NUB1, OAS1, OASL…
HALLMARK_INTERFERON_GAMMA_RESPONSE	https://www.gsea-msigdb.org/gsea/msigdb/cards/HALLMARK_INTERFERON_GAMMA_RESPONSE.html	ADAR, APOL6, ARID5B, ARL4A, AUTS2, B2M, BANK1, BATF2, BPGM, BST2, BTG1, C1R, C1S, CASP1, CASP3, CASP4, CASP7, CASP8, CCL2, CCL5, CCL7, CD274, CD38, CD40, CD69, CD74, CD86, CDKN1A, CFB, CFH, CIITA, CMKLR1, CMPK2, CMTR1, CSF2RB, CXCL10, CXCL11, CXCL9, DDX58, DDX60, DHX58, EIF2AK2, EIF4E3, EPSTI1, FAS, FCGR1A, FGL2, FPR1, GBP4, GBP6, GCH1, GPR18, GZMA, HELZ2, HERC6, HIF1A, HLA-A, HLA-B, HLA-DMA, HLA…
WP_TNF_ALPHA_SIGNALING_PATHWAY	http://www.gsea-msigdb.org/gsea/msigdb/cards/WP_TNF_ALPHA_SIGNALING_PATHWAY	FADD, CUL1, CDC37, TNF, NRAS, HSP90AA1, MAP3K14, CYBA, CSNK2A1, RFFL, BCL2L1, APAF1, TANK, CCL2, TRAP1, BID, KSR1, CASP3, TAB1, DIABLO, TNFRSF1A, PTPRCAP, TNFRSF1B, MAPK1, MAPK3, MAP4K2, SELE, MAP3K7, TXN, PRKCZ, FBXW11, TBK1, IL6, PSMD2, CHUK, CASP7, GLUL, CASP8, CASP9, CREBBP, AKT1, PLK1, RIPK1, TNFAIP3, MAP3K1, BIRC2, MAP3K3, RIPK3, MAP3K5, KRAS, JUN, TRAF2, NFKB1, NFKB2, NFKBIA, NFKBIB, SMPD2…
GOBP_POSITIVE_REGULATION_OF_T_CELL_PROLIFERATION	http://www.gsea-msigdb.org/gsea/msigdb/cards/GOBP_POSITIVE_REGULATION_OF_T_CELL_PROLIFERATION	AGER, AIF1, ANXA1, CARD11, CCDC88B, CCL19, CCL5, CCR2, CD1D, CD209, CD24, CD274, CD276, CD28, CD3E, CD40LG, CD46, CD55, CD6, CD70, CD80, CD81, CD86, CLECL1, CORO1A, DHPS, DNAJA3, EBI3, EFNB1, EPO, FADD, FOXP3, GPAM, HAVCR2, HES1, HHLA2, HLA-A, HLA-DMB, HLA-DPA1, HLA-DPB1, HLA-E, HMGB1, ICOSLG, IGF1, IGF2, IGFBP2, IL12B, IL12RB1, IL15, IL18, IL1A, IL1B, IL2, IL21, IL23A, IL23R, IL27RA, IL2RA, IL4,…
