# Supplementary material for: Checkpoint kinase 1/2 inhibition potentiates anti-tumoral immune response and sensitizes gliomas to immune checkpoint blockade
Source: Nat Commun. 2023 Mar 22;14:1566. doi: 10.1038/s41467-023-36878-2 (PMC10033639; doi:10.1038/s41467-023-36878-2)
Supplement: Supplementary file 5 — Source Data [file 41467_2023_36878_MOESM5_ESM.xlsx]

## Sheet: Figure 1
Fig. 1a Survival study with GL261 cells in WT and CD8 KO mice
Days	Wild type	CD8 KO
16	1	1
17	1	1
17	1	1
18	1	1
20		1
21	1	1
21		1
21		1
22	1	1
22	1
28	1
30	1
Fig. 1c Survival study with GL261 kinome KO cells in WT and CD8 KO mice for CRISPR screen 1
Days	Wild type	CD8 KO
15		1
15		1
16	1	1
16	1	1
17	1
18		1
19	1
20	1	1
20		1
20		1
21	1
22	1
22	1
22	1	1
26	1
26	1
Fig. 1d Represents the log2 (sgRNAs) in WT and CD8 KO mice in the CRISPR screen
sgRNA	Log2 sgRNA CD8 WT host	Log2 sgRNA CD8 KO host
Aak1	0.339508	0.896154
Aak1	6.24505	6.61626
Aak1	0.710861	0.674591
Aak1	10.3455	9.67931
Aatk	9.24588	6.65043
Aatk	10.4381	10.8425
Aatk	7.45362	6.81436
Aatk	7.20054	10.2656
Abcc1	0.510477	1.21708
Abcc1	8.67218	6.60942
Abcc1	0.483352	0.339084
Abcc1	9.17281	7.23266
Abl1	0.638939	0.482776
Abl1	11	11.3789
Abl1	7.32655	7.62156
Abl1	8.89308	7.53017
Abl2	1.32904	1.19638
Abl2	10.137	8.64917
Abl2	1.08023	0.733252
Abl2	6.82956	7.30968
Actr2	6.08904	5.62703
Actr2	7.36305	4.54977
Actr2	4.23292	3.52756
Actr2	5.30082	4.83568
Acvr1	2.39828	2.35241
Acvr1	2.7901	3.1723
Acvr1	0.687283	0.971188
Acvr1	12.5053	11.2858
Acvr1b	0.927598	2.20476
Acvr1b	10.9763	9.68548
Acvr1b	0.369447	0.549588
Acvr1b	0.179718	0.09253
Acvr1c	8.00495	8.43298
Acvr1c	9.271	9.32148
Acvr1c	5.2312	6.88842
Acvr1c	8.82525	8.89721
Acvr2a	0.455708	0.376371
Acvr2a	0.588918	0.09253
Acvr2a	8.28633	8.78795
Acvr2a	7.18431	7.79121
Acvr2b	8.98796	8.24843
Acvr2b	6.53155	6.66557
Acvr2b	9.03666	7.64108
Acvr2b	0.245773	0.261488
Acvrl1	7.82472	5.90414
Acvrl1	9.19277	7.25911
Acvrl1	8.75513	9.75248
Acvrl1	9.59064	8.77372
Adck1	0.907332	0.300808
Adck1	8.56042	8.93986
Adck1	1.08023	2.0286
Adck1	2.80112	1.62597
Adck2	3.01983	2.34302
Adck2	8.35387	8.08243
Adck2	6.6272	7.47161
Adck2	8.11287	7.9092
Adck3	1.92064	2.0972
Adck3	9.1095	9.5499
Adck3	0.663314	1.39113
Adck3	7.5013	6.24254
Adck4	1.09822	0.516569
Adck4	7.58721	6.52737
Adck4	6.7357	6.77083
Adck4	4.93219	5.81784
Adck5	0.245773	0.339084
Adck5	8.79334	7.58146
Adck5	6.76907	7.02125
Adck5	0.947583	1.13244
Adk	10.2188	8.40238
Adk	9.72918	8.73522
Adk	0.801499	1.80072
Adk	8.96524	11.7226
Adpgk	0.947583	1.33542
Adpgk	3.81835	5.63858
Adpgk	7.84251	8.09926
Adpgk	1.16802	1.44477
Adrbk1	2.10988	1.61041
Adrbk1	0.483352	0.581869
Adrbk1	1.16802	0.516569
Adrbk1	0.179718	0.482776
Adrbk2	7.93863	8.05808
Adrbk2	8.67658	8.55805
Adrbk2	9.10102	7.71116
Adrbk2	9.43028	9.45028
Agk	6.00272	7.52628
Agk	0.339508	0.448172
Agk	9.95984	8.59731
Agk	5.92862	5.02661
Ak1	1.28259	0.789621
Ak1	9.86808	10.7632
Ak1	6.69305	10.2701
Ak1	10.1432	8.93938
Ak2	0.179718	0.09253
Ak2	4.35204	4.76187
Ak2	0.074595	0.339084
Ak2	4.72924	5.15553
Ak3	0.308935	0.09253
Ak3	8.79782	8.65842
Ak3	8.49975	8.32775
Ak3	9.02421	8.19986
Ak4	5.83985	8.19986
Ak4	0.037779	0.221067
Ak4	8.10302	8.59731
Ak4	6.11578	5.64528
Ak5	7.8941	10.217
Ak5	11.8349	11.0225
Ak5	7.92546	7.26843
Ak5	8.87689	8.36606
Ak7	1.40328	1.08818
Ak7	8.99398	10.6321
Ak7	8.17551	8.2583
Ak7	8.48337	6.60844
Ak8	9.28248	9.6689
Ak8	8.44027	7.77101
Ak8	0.398778	0.870249
Ak8	1.00593	1.13244
Akt1	0.398778	0.221067
Akt1	9.76231	7.87623
Akt1	1.04356	1.78694
Akt1	8.26147	7.62858
Akt2	8.01179	8.06577
Akt2	3.67587	1.6866
Akt2	5.24438	4.8995
Akt2	0.339508	0.761712
Akt3	0.5371	0.13666
Akt3	0.213124	0.482776
Akt3	10.3072	10.3717
Akt3	1.28259	0.870249
Aldh18a1	8.33846	7.16669
Aldh18a1	0.510477	0.376371
Aldh18a1	1.59286	1.96882
Aldh18a1	0.2777	0.581869
Alk	8.07163	10.591
Alk	0.614145	0.789621
Alk	10.6721	10.748
Alk	0.145521	0.221067
Alpk1	9.92239	9.61008
Alpk1	9.22556	7.45999
Alpk1	8.18251	7.47832
Alpk1	1.06201	0.70422
Alpk2	1.21824	1.21708
Alpk2	9.52913	8.10413
Alpk2	7.03878	8.7416
Alpk2	6.88437	7.96305
Alpk3	9.96061	8.66291
Alpk3	1.77166	0.516569
Alpk3	7.36514	7.53764
Alpk3	9.85508	10.6594
Amhr2	8.17153	7.02015
Amhr2	8.54728	9.30752
Amhr2	6.40988	6.98814
Amhr2	8.22279	7.5438
Ankk1	1.21824	1.9442
Ankk1	0.865926	0.412718
Ankk1	1.95066	0.946608
Ankk1	6.44677	6.57826
Araf	8.79368	7.94202
Araf	0.308935	0.221067
Araf	5.67582	5.84718
Araf	9.9575	7.06116
Arsg	6.53362	7.58768
Arsg	0.074595	1.01913
Arsg	1.15088	0.733252
Arsg	9.56322	9.74666
Atm	9.9297	8.92716
Atm	0.037779	0.047007
Atm	0	0.13666
Atm	0.110494	0.13666
Atmin	5.04664	5.13664
Atmin	8.14067	11.1628
Atmin	4.50147	4.4571
Atmin	0.2777	1.31635
Atr	4.36324	3.92047
Atr	0.213124	0
Atr	8.26471	7.7897
Atr	8.24441	7.25505
Aurka	4.40359	5.70787
Aurka	10.7462	6.94691
Aurka	2.14493	1.70137
Aurka	3.79095	2.69257
Aurkb	5.02446	2.47779
Aurkb	3.73743	3.1723
Aurkb	5.27832	6.42098
Aurkb	9.79059	7.20443
Aurkc	6.62021	5.87268
Aurkc	9.6543	9.17732
Aurkc	1.55428	0.300808
Aurkc	5.98228	7.26409
Axl	9.37733	5.39464
Axl	2.28503	3.0736
Axl	0.398778	0.376371
Axl	7.92373	7.81708
Baz1b	5.04316	4.74771
Baz1b	6.13497	6.76777
Baz1b	4.98149	5.26147
Baz1b	7.629	4.94984
Bckdk	9.50683	9.23635
Bckdk	8.83702	7.07858
Bckdk	1.09822	0.516569
Bckdk	0.638939	1.31635
Bcr	8.61406	10.2099
Bcr	9.8758	11.9883
Bcr	2.03714	0.789621
Bcr	9.51826	10.7643
Blk	0.369447	0.817001
Blk	1.08023	1.91915
Blk	0.213124	0.581869
Blk	9.41494	7.81283
Bmp2k	0.967295	0.482776
Bmp2k	9.78739	8.56614
Bmp2k	5.61072	4.04147
Bmp2k	7.27385	8.54493
Bmpr1a	8.65253	9.13095
Bmpr1a	0.865926	2.34302
Bmpr1a	0.110494	0.516569
Bmpr1a	7.72131	6.70915
Bmpr1b	0.308935	0.339084
Bmpr1b	0.5371	0.896154
Bmpr1b	9.76947	8.67325
Bmpr1b	8.15188	8.78989
Bmpr2	0.588918	1.25762
Bmpr2	9.77791	7.73109
Bmpr2	9.40983	9.87605
Bmpr2	11.2076	9.51636
Bmx	0.074595	0.179481
Bmx	8.80674	8.39686
Bmx	0.563242	1.13244
Bmx	1.4876	0.549588
Braf	11.0363	10.3016
Braf	12.5551	14.0211
Braf	4.11857	5.48169
Braf	1.3442	1.29704
Brd2	0.145521	0.047007
Brd2	4.15341	3.70657
Brd2	5.28324	6.4019
Brd2	7.26939	6.88276
Brd3	9.96219	9.73795
Brd3	0.907332	1.21708
Brd3	8.50692	8.94927
Brd3	10.0977	9.41257
Brd4	7.37532	6.84627
Brd4	9.3306	8.62505
Brd4	11.4997	8.7643
Brd4	0.037779	0.581869
Brdt	3.76585	6.30067
Brdt	7.94268	8.4477
Brdt	9.93127	9.51009
Brdt	7.83465	7.31779
Brsk1	0.369447	0.817001
Brsk1	0.398778	0.261488
Brsk1	8.65794	8.84632
Brsk1	9.41601	8.63133
Brsk2	9.40085	10.5999
Brsk2	0.638939	1.49649
Brsk2	1.02486	1.52997
Brsk2	8.45975	8.50905
Btk	6.39221	7.48474
Btk	0.588918	0.581869
Btk	8.14026	7.15835
Btk	8.48689	9.52222
Bub1	5.22711	3.35618
Bub1	8.85201	10.0197
Bub1	4.37436	3.71751
Bub1	7.9231	6.78693
Bub1b	5.38293	6.92898
Bub1b	6.23441	9.95572
Bub1b	4.2227	3.2597
Bub1b	4.50654	3.30875
Cad	0.110494	0.339084
Cad	7.78917	8.72803
Cad	6.76556	8.41531
Cad	7.42851	7.454
Calm1	7.34221	8.38562
Calm1	9.87238	7.89281
Calm1	8.32372	8.882
Calm1	0.037779	0
Calm3	1.09822	0.896154
Calm3	0.510477	0.817001
Calm3	4.97906	5.06423
Calm3	1.00593	0.789621
Camk1	2.17066	0.674591
Camk1	8.34813	8.26079
Camk1	0.110494	0.995357
Camk1	6.2641	6.90964
Camk1d	8.1706	7.04388
Camk1d	8.44906	8.84455
Camk1d	7.43006	10.196
Camk1d	1.04356	0.516569
Camk1g	0.245773	0.613443
Camk1g	7.67243	8.73275
Camk1g	1.56726	1.39113
Camk1g	7.7472	8.98318
Camk2a	0.823296	0.482776
Camk2a	0.563242	3.0849
Camk2a	9.71718	10.1149
Camk2a	10.7263	10.0636
Camk2b	0.886777	1.61041
Camk2b	8.31281	8.66809
Camk2b	12.1336	12.7566
Camk2b	11.79	10.8266
Camk2d	8.10663	7.55146
Camk2d	8.08776	8.39927
Camk2d	0.638939	0.047007
Camk2d	7.86008	6.53512
Camk2g	1.73763	0.221067
Camk2g	7.90469	6.34013
Camk2g	1.47388	1.64137
Camk2g	8.05733	8.43657
Camk4	1.38873	0.70422
Camk4	8.44126	6.94381
Camk4	8.10691	9.30277
Camk4	0.110494	0.761712
Camkk1	7.83095	8.97257
Camkk1	7.80037	8.69624
Camkk1	8.0546	7.04171
Camkk1	7.3836	10.1653
Camkk2	9.20793	8.36069
Camkk2	9.59361	9.23182
Camkk2	8.87249	9.27249
Camkk2	9.07301	8.74672
Camkv	9.93088	10.6527
Camkv	9.1022	8.29497
Camkv	10.6365	9.16622
Camkv	6.78235	6.95579
Card11	8.56992	8.53517
Card11	10.9091	9.50766
Card11	8.67049	7.3825
Card11	11.4574	10.3414
Cask	10.7958	11.7325
Cask	9.75851	8.52794
Cask	9.73737	11.5805
Cask	9.40848	9.67013
Ccl2	7.93457	6.9473
Ccl2	7.67543	7.80559
Ccl2	9.39921	8.26484
Ccl2	6.87168	7.0937
Cd2	8.74892	8.74461
Cd2	9.50673	10.0516
Cd2	0.947583	1.88074
Cd2	8.03079	8.0588
Cdc42bpa	6.39221	6.70824
Cdc42bpa	9.47663	8.55131
Cdc42bpa	7.77438	6.49595
Cdc42bpa	9.20664	8.34446
Cdc42bpb	1.4876	0.896154
Cdc42bpb	9.61119	11.6099
Cdc42bpb	0.339508	0.644341
Cdc42bpb	9.72656	10.2442
Cdc42bpg	0.455708	0.843871
Cdc42bpg	8.16621	6.73001
Cdc42bpg	8.64728	6.45624
Cdc42bpg	1.96053	1.74479
Cdc7	0.179718	0.179481
Cdc7	8.3632	6.05262
Cdc7	0.213124	0.09253
Cdc7	6.59073	4.19022
Cdk1	3.94553	3.30392
Cdk1	6.69859	6.51958
Cdk1	4.72491	3.57644
Cdk1	3.9799	3.3515
Cdk10	8.98154	6.85662
Cdk10	8.53247	7.64991
Cdk10	1.15088	0.896154
Cdk10	7.96919	8.69382
Cdk11b	4.24104	3.18811
Cdk11b	0	0.179481
Cdk11b	0.074595	0.09253
Cdk11b	0.801499	0.549588
Cdk12	6.79894	7.49192
Cdk12	0.213124	0.581869
Cdk12	7.99853	7.32496
Cdk12	7.60718	5.68204
Cdk13	7.87385	7.50566
Cdk13	5.18143	6.31154
Cdk13	5.19508	5.04264
Cdk13	0.074595	0.047007
Cdk14	7.6649	8.10395
Cdk14	9.18035	9.07818
Cdk14	6.76907	6.50545
Cdk14	10.2803	9.08884
Cdk15	8.42454	7.70063
Cdk15	8.37524	7.82679
Cdk15	0.638939	1.13244
Cdk15	3.09791	2.62447
Cdk16	1.16802	1.25762
Cdk16	1.28259	1.39113
Cdk16	6.55494	8.55487
Cdk16	11.1	11.3272
Cdk17	0.73406	1.04251
Cdk17	1.2346	1.04251
Cdk17	7.97818	8.52975
Cdk17	8.26794	11.1138
Cdk18	9.16703	7.83539
Cdk18	9.16583	9.36546
Cdk18	8.9427	8.22371
Cdk18	8.84286	11.0444
Cdk19	0.779368	0.995357
Cdk19	0.588918	2.91159
Cdk19	9.76803	9.24566
Cdk19	7.80996	7.20216
Cdk2	0.563242	0.376371
Cdk2	6.38353	7.87562
Cdk2	2.77899	1.6866
Cdk2	7.55052	7.00163
Cdk20	7.1296	6.54334
Cdk20	6.67743	8.49931
Cdk20	1.11599	1.51333
Cdk20	10.8228	9.6432
Cdk4	0.037779	0.09253
Cdk4	5.51519	4.45927
Cdk4	5.68552	3.92677
Cdk4	4.88244	4.63108
Cdk5	1.18495	0.09253
Cdk5	8.16568	6.13038
Cdk5	0.2777	0.13666
Cdk5	6.91197	6.58076
Cdk5r1	7.26243	5.06565
Cdk5r1	9.93952	9.02203
Cdk5r1	10.4363	7.35591
Cdk5r1	9.46449	9.24873
Cdk6	0.369447	0.339084
Cdk6	9.21116	9.68814
Cdk6	8.1177	8.4507
Cdk6	8.9993	7.83162
Cdk7	4.12297	4.00623
Cdk7	4.84164	3.4156
Cdk7	4.16412	3.58443
Cdk7	0.308935	0.047007
Cdk9	0	0
Cdk9	3.84523	3.40661
Cdk9	4.37436	3.76045
Cdk9	4.28293	3.54404
Cdkl1	5.10452	3.24466
Cdkl1	8.67311	7.48394
Cdkl1	1.51464	0.971188
Cdkl1	1.43193	0.448172
Cdkl2	0.145521	0.221067
Cdkl2	7.15076	7.22022
Cdkl2	8.1594	9.04193
Cdkl2	2.37633	2.06331
Cdkl3	0.865926	1.31635
Cdkl3	1.54119	2.30485
Cdkl3	7.97087	9.76148
Cdkl3	7.49707	9.05833
Cdkl4	1.78283	1.01913
Cdkl4	9.96368	11.3045
Cdkl4	9.09599	7.66741
Cdkl4	0.110494	0.047007
Cdkl5	9.99174	8.68711
Cdkl5	9.47217	10.536
Cdkl5	1.79391	1.21708
Cdkl5	0.2777	0.261488
Cerk	7.74185	6.5253
Cerk	9.92144	8.47212
Cerk	0.687283	0.946608
Cerk	0	0
Cerkl	7.99733	10.4834
Cerkl	1.32904	1.29704
Cerkl	0.588918	0.300808
Cerkl	9.74845	8.79043
Chek1	4.9681	3.52756
Chek1	0.179718	0.300808
Chek1	0.074595	0.13666
Chek1	0	0.221067
Chek2	8.81492	7.51875
Chek2	8.18027	7.48607
Chek2	1.28259	7.06402
Chek2	7.73036	14.0531
Chka	7.29643	8.05969
Chka	7.88004	7.81517
Chka	8.10816	9.11225
Chka	7.95661	7.40184
Chkb	5.20238	5.81784
Chkb	11.0619	9.10836
Chkb	6.47501	9.45199
Chkb	9.14218	8.7341
Chuk	0.074595	0.179481
Chuk	0	0
Chuk	9.04095	7.09405
Chuk	1.06201	0.70422
Cib1	0.213124	1.15407
Cib1	7.61345	7.06794
Cib1	7.43294	7.98547
Cib1	10.8435	8.77623
Cib4	8.76617	8.51363
Cib4	0.110494	0.047007
Cib4	8.0582	9.63727
Cib4	9.42873	8.5182
Ckb	5.40838	5.53109
Ckb	7.28519	4.87203
Ckb	10.4281	10.5969
Ckb	9.80294	10.2872
Ckm	10.3733	8.57356
Ckm	8.80477	9.22481
Ckm	0.455708	0.482776
Ckm	9.26355	9.30435
Ckmt2	4.00157	2.14119
Ckmt2	7.45296	6.73853
Ckmt2	0.563242	1.35423
Ckmt2	8.82593	9.37909
Cks1b	0.663314	0.412718
Cks1b	5.54337	4.95755
Cks1b	4.41261	4.74237
Cks1b	6.56912	8.04493
Cks2	5.84318	5.26644
Cks2	6.13115	4.06736
Cks2	3.74316	4.03857
Cks2	4.40178	5.5648
Clk1	0.037779	0.047007
Clk1	8.33562	9.77763
Clk1	1.81582	0.613443
Clk1	8.75797	9.35944
Clk2	9.52118	8.21361
Clk2	9.08659	8.67979
Clk2	8.02169	8.01975
Clk2	8.24882	7.14659
Clk3	9.10582	8.63181
Clk3	9.89944	9.67382
Clk3	8.89131	8.33709
Clk3	1.04356	1.80072
Clp1	4.3651	3.90141
Clp1	0.074595	0.221067
Clp1	0.213124	0
Clp1	0	0
Cmpk1	0.074595	0.047007
Cmpk1	4.67483	4.3994
Cmpk1	4.42156	3.19335
Cmpk1	0.074595	0
Cmpk2	6.60417	7.61573
Cmpk2	8.7374	9.51467
Cmpk2	8.825	8.42688
Cmpk2	9.08567	8.57004
Col4a3bp	6.76591	5.3729
Col4a3bp	8.78364	8.6341
Col4a3bp	8.39129	7.69326
Col4a3bp	0.037779	0
Cpne3	8.55433	8.82761
Cpne3	1.70277	1.95656
Cpne3	1.82665	1.33542
Cpne3	0.986741	0.921601
Crkl	5.80741	5.45471
Crkl	7.10395	7.76355
Crkl	6.88015	5.95586
Crkl	0.145521	0.412718
Crot	9.24253	6.89647
Crot	5.99554	6.20935
Crot	10.8206	10.2763
Crot	0.801499	0.613443
Csf1r	0.145521	0.70422
Csf1r	1.06201	1.15407
Csf1r	8.61289	7.21122
Csf1r	8.85796	8.8384
Csnk1a1	0.179718	0.09253
Csnk1a1	7.7784	5.77048
Csnk1a1	4.93844	4.76011
Csnk1a1	4.92968	6.96308
Csnk1d	9.75098	9.19838
Csnk1d	1.00593	2.18388
Csnk1d	0.398778	0.09253
Csnk1d	8.95749	10.0329
Csnk1e	1.16802	0.843871
Csnk1e	8.51028	7.12142
Csnk1e	0.73406	0.896154
Csnk1e	9.10936	9.80828
Csnk1g1	0.369447	0.179481
Csnk1g1	1.37404	2.23553
Csnk1g1	7.752	9.70907
Csnk1g1	0.398778	0
Csnk1g2	7.96874	11.6249
Csnk1g2	7.71222	7.33624
Csnk1g2	1.09822	0.70422
Csnk1g2	0.823296	0.549588
Csnk1g3	2.89674	2.18388
Csnk1g3	9.20638	8.54378
Csnk1g3	2.77899	1.15407
Csnk1g3	0	0
Csnk2a1	5.77771	5.53316
Csnk2a1	0.074595	0
Csnk2a1	0.179718	0.13666
Csnk2a1	5.00314	4.49573
Csnk2a2	0.455708	0.516569
Csnk2a2	6.13606	6.01838
Csnk2a2	0.037779	0.047007
Csnk2a2	3.53106	3.57644
Csnk2b	6.02934	6.73674
Csnk2b	3.77427	3.33739
Csnk2b	0.110494	0.047007
Csnk2b	4.69714	3.60027
Dapk1	8.48764	7.98697
Dapk1	0.886777	1.27746
Dapk1	7.42517	8.6219
Dapk1	7.56414	7.02346
Dapk2	0.455708	0.516569
Dapk2	10.4801	8.37601
Dapk2	10.0133	8.96044
Dapk2	9.65705	8.49799
Dapk3	6.54882	5.14747
Dapk3	6.56347	5.46664
Dapk3	7.12878	7.29728
Dapk3	6.64796	5.00891
Dcakd	5.21686	6.31274
Dcakd	8.63511	8.61021
Dcakd	7.00043	6.78216
Dcakd	9.78674	9.06789
Dck	8.53567	8.27335
Dck	1.37404	0.789621
Dck	0.73406	1.51333
Dck	8.16461	6.03378
Dclk1	0.563242	0.482776
Dclk1	1.2346	0.581869
Dclk1	8.7085	8.32657
Dclk1	0.563242	0.13666
Dclk2	7.05901	5.58185
Dclk2	0.886777	0.581869
Dclk2	10.0502	9.49791
Dclk2	8.44335	9.67657
Dclk3	10.2883	11.9075
Dclk3	9.34008	10.8004
Dclk3	8.4554	8.29542
Dclk3	0.823296	0.789621
Ddr1	9.18779	9.56839
Ddr1	9.42054	8.60384
Ddr1	8.21714	7.69442
Ddr1	7.64706	8.79302
Ddr2	9.41309	8.69336
Ddr2	9.6743	8.71307
Ddr2	0.037779	0.221067
Ddr2	6.3881	6.29946
Dgka	2.32378	2.57722
Dgka	9.2019	9.94229
Dgka	10.5615	10.1263
Dgka	9.13845	9.17666
Dgkb	0.510477	0.448172
Dgkb	8.5937	9.40399
Dgkb	2.16213	1.39113
Dgkb	9.8291	9.31946
Dgkd	6.8808	7.53893
Dgkd	8.19497	8.01532
Dgkd	0.907332	4.04147
Dgkd	1.74906	1.01913
Dgke	0.110494	0
Dgke	0.074595	0.179481
Dgke	9.89016	8.25908
Dgke	0.455708	0.448172
Dgkg	1.2346	1.35423
Dgkg	1.65496	2.98585
Dgkg	0.074595	0.339084
Dgkg	10.0703	8.99456
Dgkh	6.73749	8.77503
Dgkh	8.56214	9.9968
Dgkh	8.36053	9.70243
Dgkh	0.037779	0.09253
Dgki	1.61802	1.80072
Dgki	0.73406	0.70422
Dgki	8.75345	9.70782
Dgki	1.04356	1.49649
Dgkq	6.46638	7.2231
Dgkq	9.62614	7.72206
Dgkq	7.87971	7.25223
Dgkq	7.73468	8.93782
Dgkz	8.90287	7.11489
Dgkz	5.8318	5.71607
Dgkz	1.13354	0.761712
Dgkz	0.844768	1.15407
Dguok	0.074595	0
Dguok	8.37432	6.97984
Dguok	8.73407	9.80924
Dguok	0.73406	0.339084
Dlg1	8.37674	9.40899
Dlg1	0.663314	0.516569
Dlg1	7.43272	7.56238
Dlg1	9.30026	8.76122
Dlg3	8.87787	6.65281
Dlg3	9.79383	10.5655
Dlg3	7.85413	9.50694
Dlg3	0.110494	0.221067
Dmpk	10.5102	9.43013
Dmpk	7.42606	9.66737
Dmpk	11.621	10.1841
Dmpk	6.97174	10.699
Dolk	7.93488	7.39192
Dolk	4.32746	3.71387
Dolk	5.07757	3.46403
Dolk	0.398778	0.047007
Dstyk	9.97723	8.6885
Dstyk	2.88642	1.35423
Dstyk	10.144	11.5049
Dstyk	2.03714	1.29704
Dtymk	0.110494	0.047007
Dtymk	3.96772	3.48124
Dtymk	0.074595	1.77302
Dtymk	0	0.09253
Dyrk1a	6.35482	4.633
Dyrk1a	11.3432	9.42298
Dyrk1a	8.46518	8.26825
Dyrk1a	2.50328	2.39845
Dyrk1b	11.091	11.2327
Dyrk1b	0.339508	0.047007
Dyrk1b	10.423	9.77343
Dyrk1b	8.9993	8.75968
Dyrk2	1.51464	1.62597
Dyrk2	11.4336	9.50134
Dyrk2	2.50328	2.47779
Dyrk2	2.22079	1.01913
Dyrk3	0.455708	0.613443
Dyrk3	9.20741	9.8882
Dyrk3	8.94946	8.51989
Dyrk3	10.406	10.4461
Dyrk4	0.339508	0.971188
Dyrk4	0.563242	1.15407
Dyrk4	0.110494	0.09253
Dyrk4	7.65278	6.75632
Eef2k	8.75832	6.12149
Eef2k	11.9256	8.99419
Eef2k	11.291	8.0384
Eef2k	0.483352	1.37279
Egfr	7.73414	6.46221
Egfr	0.145521	0.674591
Egfr	1.04356	0.261488
Egfr	9.75293	8.87692
Eif2ak2	0.5371	1.33542
Eif2ak2	0.455708	0.870249
Eif2ak2	1.66706	2.10833
Eif2ak2	9.56479	9.16539
Eif2ak3	0.2777	0.448172
Eif2ak3	1.63044	0.789621
Eif2ak3	1.29824	0.761712
Eif2ak3	1.40328	1.80072
Eif2ak4	1.77166	1.40923
Eif2ak4	0.483352	0.179481
Eif2ak4	6.16409	4.48297
Eif2ak4	7.84983	6.98399
Epha1	8.73533	8.06291
Epha1	8.45616	7.06723
Epha1	9.84192	9.64767
Epha1	8.08551	8.87438
Epha10	8.79066	8.58281
Epha10	8.18659	8.93118
Epha10	8.60789	7.98377
Epha10	7.8581	8.36359
Epha2	0.179718	0
Epha2	6.90336	9.60836
Epha2	0.339508	0.261488
Epha2	8.48625	9.0702
Epha3	6.35762	5.23634
Epha3	8.74357	7.51823
Epha3	6.94869	6.466
Epha3	1.87962	0.70422
Epha4	8.6733	8.01458
Epha4	0.339508	0.09253
Epha4	1.29824	0.896154
Epha4	9.24	9.03739
Epha6	9.11751	9.49043
Epha6	6.31787	6.43651
Epha6	0.588918	0.549588
Epha6	8.50724	7.92934
Epha7	9.62017	11.365
Epha7	5.82979	4.32268
Epha7	8.13727	7.23616
Epha7	8.18711	9.12506
Epha8	8.64164	8.7654
Epha8	1.46003	2.35241
Epha8	6.6022	6.61675
Epha8	9.20365	7.36348
Ephb1	0.037779	0.412718
Ephb1	0.663314	0.581869
Ephb1	1.11599	0.482776
Ephb1	10.2573	9.11802
Ephb2	7.03732	7.19696
Ephb2	9.89832	10.3369
Ephb2	9.57366	10.2163
Ephb2	1.78283	1.31635
Ephb3	5.33537	4.08154
Ephb3	9.80786	6.36295
Ephb3	7.85049	7.18125
Ephb3	0.483352	0.482776
Ephb4	5.72006	4.8979
Ephb4	8.40468	8.76814
Ephb4	8.03036	9.37923
Ephb4	10.1585	7.65371
Ephb6	0.687283	1.52997
Ephb6	8.66144	8.20634
Ephb6	10.2106	10.0807
Ephb6	11.1898	10.3311
Erbb2	9.24625	10.0707
Erbb2	0.110494	0.179481
Erbb2	9.56084	9.48203
Erbb2	2.3084	1.52997
Erbb3	11.0115	11.0656
Erbb3	0.483352	0.09253
Erbb3	7.80705	6.9554
Erbb3	9.09955	7.5075
Erbb4	6.72777	6.9223
Erbb4	0.037779	0
Erbb4	0.5371	0.13666
Erbb4	1.3442	1.15407
Ern1	7.33914	7.11316
Ern1	0.369447	1.73046
Ern1	6.99173	11.0014
Ern1	10.6191	10.6126
Ern2	7.38749	7.84934
Ern2	8.21829	7.18913
Ern2	1.25077	1.62597
Ern2	1.52798	0.179481
Etnk1	1.61802	0.789621
Etnk1	0.5371	0.376371
Etnk1	8.50713	8.15932
Etnk1	1.00593	2.33358
Etnk2	6.90719	7.20443
Etnk2	8.1706	7.63556
Etnk2	0.563242	0.221067
Etnk2	1.58012	1.40923
Exosc10	0.037779	0.09253
Exosc10	4.1491	4.30828
Exosc10	0.308935	0.09253
Exosc10	6.22267	6.00951
Fastk	0.483352	0.817001
Fastk	6.72126	7.19957
Fastk	8.72207	10.0004
Fastk	0.886777	0.674591
Fastkd1	0.245773	0.516569
Fastkd1	0.455708	0.376371
Fastkd1	8.55941	11.8925
Fastkd1	0.614145	0.261488
Fastkd2	1.16802	1.61041
Fastkd2	2.93728	1.64137
Fastkd2	8.32049	9.28893
Fastkd2	0.398778	1.25762
Fastkd3	9.57562	8.99062
Fastkd3	1.02486	0.613443
Fastkd3	6.63839	6.62403
Fastkd3	8.69184	8.09839
Fastkd5	6.49891	7.42148
Fastkd5	5.02564	3.53169
Fastkd5	1.16802	0.448172
Fastkd5	7.36537	4.72621
Fer	9.66641	8.63446
Fer	9.8338	8.60776
Fer	0.398778	1.44477
Fer	7.06073	8.78622
Fes	10.2751	9.55034
Fes	10.0045	9.39557
Fes	10.0229	10.2816
Fes	8.5046	7.73131
Fgfr1	0.074595	0
Fgfr1	6.21393	7.39021
Fgfr1	1.04356	0.613443
Fgfr1	0.037779	0
Fgfr2	1.06201	0.339084
Fgfr2	4.82283	5.68854
Fgfr2	9.626	7.48154
Fgfr2	9.03235	10.2337
Fgfr3	0.886777	0.549588
Fgfr3	8.02302	7.98169
Fgfr3	0.886777	0.581869
Fgfr3	7.19297	6.85868
Fgfr4	8.54349	7.02786
Fgfr4	8.69249	9.94728
Fgfr4	9.94939	9.68484
Fgfr4	0.427524	1.06553
Fgfrl1	0.801499	1.21708
Fgfrl1	11.3629	10.4353
Fgfrl1	9.32315	9.44611
Fgfrl1	2.51672	1.93173
Fggy	8.00465	8.31985
Fggy	1.29824	1.13244
Fggy	8.32599	9.59044
Fggy	0.779368	0.870249
Fgr	1.79391	0.971188
Fgr	8.70914	9.97332
Fgr	8.78173	7.13644
Fgr	10.8128	6.87179
Flt1	5.20756	4.50207
Flt1	7.37532	5.86122
Flt1	8.67836	8.15798
Flt1	0.73406	1.89366
Flt3	7.79003	6.86648
Flt3	9.38926	8.9484
Flt3	7.04575	8.06255
Flt3	8.6469	7.50986
Flt4	10.8589	10.0155
Flt4	10.3288	8.96809
Flt4	1.37404	1.37279
Flt4	7.52435	5.52799
Fn3k	9.09445	8.26995
Fn3k	9.76169	8.5564
Fn3k	9.4672	8.92303
Fn3k	7.075	8.67231
Fn3krp	0.145521	0.300808
Fn3krp	0.510477	0.221067
Fn3krp	8.18369	6.67636
Fn3krp	9.84013	8.82002
Frk	9.37001	10.4926
Frk	0.427524	0.448172
Frk	0.455708	0.843871
Frk	0.145521	0.761712
Fuk	0.779368	0.733252
Fuk	8.97158	9.86303
Fuk	6.21289	4.64833
Fuk	0.369447	0.300808
Fxn	0.2777	1.11048
Fxn	4.57559	4.85066
Fxn	3.76303	3.61204
Fxn	4.75924	3.79872
Fyn	7.44924	7.19631
Fyn	0.823296	1.37279
Fyn	0.986741	0.971188
Fyn	9.58766	12.6773
Gak	0.074595	0.179481
Gak	10.0973	8.78101
Gak	10.1771	8.25
Gak	0.947583	1.80072
Galk1	6.38261	6.39963
Galk1	0.510477	0.412718
Galk1	1.28259	1.93173
Galk1	0.614145	1.35423
Galk2	1.41768	1.21708
Galk2	8.17418	7.40917
Galk2	0.588918	1.23749
Galk2	8.61689	8.30889
Gck	8.58675	8.06719
Gck	0.427524	0.221067
Gck	8.12841	5.76082
Gck	8.73245	8.62916
Gk2	0.638939	0.613443
Gk2	1.13354	1.11048
Gk2	0.710861	0.644341
Gk2	0.427524	0.482776
Gk5	0.986741	0.995357
Gk5	8.32504	8.20731
Gk5	8.26869	6.93368
Gk5	7.33012	6.24254
Glyctk	0.2777	0.549588
Glyctk	0.245773	0.261488
Glyctk	0.245773	2.22534
Glyctk	1.41768	1.37279
Gne	1.95066	1.74479
Gne	7.14699	5.6405
Gne	10.0807	11.3853
Gne	0	0
Grk4	0.179718	0.047007
Grk4	1.32904	2.44307
Grk4	9.31812	8.26095
Grk4	7.00966	6.90367
Grk5	1.51464	1.29704
Grk5	11.0685	9.68292
Grk5	8.45015	8.87367
Grk5	5.04895	8.21971
Grk6	8.45583	8.8935
Grk6	9.00951	5.7188
Grk6	8.68488	8.91464
Grk6	0.213124	0.179481
Gsap	10.0854	9.74593
Gsap	0.110494	0.516569
Gsap	1.08023	0.896154
Gsap	0.145521	0.179481
Gsg2	5.75662	5.79736
Gsg2	8.36645	7.14423
Gsg2	7.29253	5.50923
Gsg2	4.90306	6.45242
Gsk3a	6.98419	6.54488
Gsk3a	0.213124	0.995357
Gsk3a	1.35919	1.35423
Gsk3a	7.8978	7.00088
Gsk3b	8.36122	7.71298
Gsk3b	0.179718	0.644341
Gsk3b	7.24638	7.16102
Gsk3b	1.50118	1.47945
Gtf2h1	5.96032	5.42053
Gtf2h1	0	0
Gtf2h1	0.145521	0.516569
Gtf2h1	4.03465	3.02159
Gucy2c	7.76913	6.71689
Gucy2c	8.84836	6.68428
Gucy2c	9.09683	8.01347
Gucy2c	1.2346	1.6866
Gucy2d	9.22364	7.5268
Gucy2d	0.563242	0.339084
Gucy2d	11.4962	11.0849
Gucy2d	8.59429	7.40551
Gucy2f	0.308935	0.09253
Gucy2f	8.16408	6.16609
Gucy2f	9.06759	9.14038
Gucy2f	0.308935	3.23961
Guk1	9.53171	7.23837
Guk1	4.2268	3.73914
Guk1	0.483352	0.261488
Guk1	3.64254	2.78559
Hck	0.369447	0.971188
Hck	9.22594	9.56329
Hck	8.67583	8.70863
Hck	0.947583	0.870249
Hipk1	9.76367	10.2127
Hipk1	9.5146	10.293
Hipk1	1.6055	1.59468
Hipk1	9.29971	9.38696
Hipk2	8.30036	9.53722
Hipk2	8.27166	8.39913
Hipk2	1.61802	2.10833
Hipk2	0.037779	0.047007
Hipk3	7.38612	3.82256
Hipk3	9.30383	8.77775
Hipk3	6.79205	8.78687
Hipk3	2.04643	1.62597
Hipk4	0.455708	0.339084
Hipk4	8.50976	7.97126
Hipk4	9.52232	9.48363
Hipk4	9.27032	8.46023
Hk1	8.90151	6.78043
Hk1	8.03678	8.70783
Hk1	0.110494	0.13666
Hk1	9.80367	10.145
Hk2	7.94982	4.8995
Hk2	6.98238	7.44169
Hk2	0.398778	0.549588
Hk2	0.213124	0.047007
Hk3	0.245773	0.376371
Hk3	7.33345	8.25486
Hk3	7.48323	8.86632
Hk3	10.8836	9.85737
Hkdc1	9.73224	11.6903
Hkdc1	7.0939	5.39351
Hkdc1	9.70773	7.9354
Hkdc1	11.3593	9.57643
Hspb8	2.3314	1.85456
Hspb8	2.4412	1.73046
Hspb8	9.08919	8.42661
Hspb8	0.398778	1.25762
Hunk	4.42513	3.45098
Hunk	1.3442	2.77167
Hunk	8.59003	8.54621
Hunk	9.98197	9.19545
Hus1	0.074595	0.09253
Hus1	2.89674	0.300808
Hus1	7.05499	5.61927
Hus1	4.44636	4.42854
Ick	1.51464	2.20476
Ick	10.7551	9.93571
Ick	7.34786	10.5615
Ick	7.3836	7.45836
Idnk	1.08023	1.17538
Idnk	0.588918	1.04251
Idnk	8.78147	9.5329
Idnk	7.61071	6.68567
Igf1r	1.06201	0.448172
Igf1r	6.90974	8.28902
Igf1r	4.50822	4.07588
Igf1r	0.037779	0.376371
Igfn1	8.26906	9.363
Igfn1	0.308935	0.376371
Igfn1	4.39634	7.23869
Igfn1	8.57224	7.44416
Ikbkb	5.90454	5.40257
Ikbkb	9.65644	7.34655
Ikbkb	0.213124	0.412718
Ikbkb	0.710861	0.581869
Ikbke	8.56801	8.29861
Ikbke	9.52721	8.70279
Ikbke	0.886777	0.761712
Ikbke	2.27716	2.01684
Ilk	4.25313	2.83999
Ilk	5.13643	5.72242
Ilk	7.6394	6.68752
Ilk	0.110494	0
Insr	1.96053	1.99303
Insr	5.92862	6.58325
Insr	8.83492	9.30903
Insr	9.51276	10.4618
Insrr	9.91042	8.00995
Insrr	8.8799	7.92816
Insrr	1.29824	1.88074
Insrr	5.31243	7.63556
Ip6k1	9.88688	9.23143
Ip6k1	9.15955	8.77971
Ip6k1	1.56726	2.96152
Ip6k1	9.65634	9.49771
Ip6k2	0.145521	0.221067
Ip6k2	8.66116	8.04999
Ip6k2	8.17007	9.7235
Ip6k2	0.5371	1.17538
Ip6k3	5.03617	5.56681
Ip6k3	5.55563	8.01403
Ip6k3	7.87646	9.20996
Ip6k3	7.47335	5.68018
Ipmk	9.4899	9.02726
Ipmk	6.62138	7.4348
Ipmk	0.369447	0.300808
Ipmk	2.03714	1.33542
Ippk	2.58848	2.28538
Ippk	7.59535	8.58256
Ippk	0.339508	0
Ippk	8.56113	10.2105
Irak1	8.8361	8.88695
Irak1	0.455708	0.644341
Irak1	8.85308	6.97832
Irak1	8.91276	12.3885
Irak2	9.51491	9.78513
Irak2	8.49413	10.6109
Irak2	6.96318	8.56197
Irak2	9.17109	8.21054
Irak3	9.1171	9.6723
Irak3	7.58402	6.74211
Irak3	9.11903	8.60984
Irak3	0.927598	1.47945
Irak4	10.8077	9.02249
Irak4	1.2346	1.46222
Irak4	8.53134	6.63128
Irak4	7.10812	8.60052
Itk	7.72657	6.84003
Itk	9.31319	9.09575
Itk	7.64725	7.87826
Itk	8.71133	8.56159
Itpk1	7.93488	7.52499
Itpk1	8.73084	8.50931
Itpk1	0.844768	1.01913
Itpk1	2.23712	1.64137
Itpka	7.79262	7.03042
Itpka	0.907332	1.31635
Itpka	0.756892	0.843871
Itpka	7.94873	8.99438
Itpkb	8.12841	8.15765
Itpkb	10.1806	8.50682
Itpkb	7.47314	9.07783
Itpkb	1.11599	1.49649
Itpkc	0.801499	0.70422
Itpkc	10.2034	10.0172
Itpkc	0.308935	0.448172
Itpkc	8.73165	7.7463
Jak1	6.29172	6.1399
Jak1	0.245773	0.221067
Jak1	0.844768	0.761712
Jak1	0.037779	0.047007
Jak2	9.55312	9.19569
Jak2	9.76482	7.91198
Jak2	6.25961	6.23812
Jak2	4.7436	5.15687
Jak3	6.32026	6.88195
Jak3	9.13246	9.42478
Jak3	8.00555	8.85563
Jak3	8.2703	10.4962
Kalrn	1.43193	1.64137
Kalrn	9.97525	9.6603
Kalrn	8.75256	7.90662
Kalrn	8.56477	8.01273
Kdr	8.06393	10.1646
Kdr	9.90313	8.38833
Kdr	8.25872	11.7262
Kdr	8.13182	8.17346
Khk	2.25327	1.42711
Khk	0.73406	0.300808
Khk	9.61315	11.209
Khk	9.49224	10.702
Kit	8.06379	7.98622
Kit	8.79567	7.57571
Kit	6.88112	8.62142
Kit	9.67977	8.37227
Ksr1	6.19524	7.18716
Ksr1	8.25397	8.29146
Ksr1	0	0
Ksr1	0.986741	0.870249
Ksr2	5.86765	5.3367
Ksr2	0.967295	2.14119
Ksr2	0.037779	0.221067
Ksr2	12.7847	9.92632
Lamtor3	0.037779	0
Lamtor3	3.27838	2.93677
Lamtor3	0.074595	0.448172
Lamtor3	8.65557	7.37302
Lats1	0.801499	2.13032
Lats1	10.9477	11.1528
Lats1	2.05567	1.6866
Lats1	9.46341	8.88604
Lats2	7.92042	10.0349
Lats2	7.27534	10.9023
Lats2	9.88259	8.4791
Lats2	7.22659	5.04699
Lck	0.037779	0.221067
Lck	0.2777	0.09253
Lck	7.60875	11.7914
Lck	8.34695	7.74719
Limk2	0.074595	0.613443
Limk2	8.4793	10.6808
Limk2	9.2749	8.34608
Limk2	9.44128	9.59823
Lmtk2	9.36966	9.11216
Lmtk2	1.16802	0.843871
Lmtk2	0.5371	1.21708
Lmtk2	8.92698	9.4146
Lmtk3	7.66716	7.22342
Lmtk3	0.588918	0.674591
Lmtk3	11.8937	11.1035
Lmtk3	8.97881	8.27413
Lrguk	7.99928	5.59871
Lrguk	9.56181	9.93034
Lrguk	6.26011	4.38346
Lrguk	8.6352	8.89631
Lrpprc	0.339508	0.047007
Lrpprc	0.074595	0.13666
Lrpprc	0.037779	0
Lrpprc	5.2901	4.07871
Lrrk1	9.29661	8.90361
Lrrk1	1.7261	1.44477
Lrrk1	0.588918	0.581869
Lrrk1	10.7359	10.0281
Lrrk2	2.45523	2.6322
Lrrk2	6.31835	4.80865
Lrrk2	9.98121	9.08189
Lrrk2	7.93707	7.49378
Ltk	1.8374	1.42711
Ltk	11.1792	8.73578
Ltk	8.84153	8.17362
Ltk	6.94341	8.93186
Lyn	8.21172	8.82551
Lyn	1.8374	1.42711
Lyn	0.369447	0.817001
Lyn	6.42777	6.8084
Magi1	6.96348	8.74416
Magi1	8.24339	9.0012
Magi1	9.5083	8.97703
Magi1	8.96141	8.89249
Magi3	1.04356	2.33358
Magi3	12.4942	9.05681
Magi3	8.82441	8.66527
Magi3	1.09822	1.31635
Mak	1.28259	0.644341
Mak	8.80836	9.2785
Mak	1.66706	2.21509
Mak	6.69711	8.16082
Map2k1	7.91233	7.82194
Map2k1	9.50809	7.7884
Map2k1	8.79248	9.95298
Map2k1	9.33137	7.84103
Map2k2	10.7375	9.70816
Map2k2	9.32625	8.90898
Map2k2	9.16056	5.50818
Map2k2	9.45885	11.3693
Map2k3	1.44605	0.549588
Map2k3	9.96123	9.83254
Map2k3	1.09822	2.00498
Map2k3	0.710861	0.644341
Map2k4	0.074595	0.047007
Map2k4	5.97561	4.19284
Map2k4	6.42777	7.27739
Map2k4	3.68184	2.46919
Map2k5	9.74947	9.44453
Map2k5	10.8785	10.951
Map2k5	11.5264	11.0201
Map2k5	1.16802	1.54642
Map2k6	6.86348	5.16355
Map2k6	8.26869	8.37975
Map2k6	8.45692	9.06753
Map2k6	1.52798	1.06553
Map2k7	5.31532	7.59536
Map2k7	0.037779	0.047007
Map2k7	4.19997	3.64297
Map2k7	0.110494	0.09253
Map3k1	1.21824	0.482776
Map3k1	5.20341	7.74496
Map3k1	9.7015	7.00943
Map3k1	5.09783	5.30442
Map3k11	8.84586	9.01613
Map3k11	0.145521	0.613443
Map3k11	10.8686	9.45669
Map3k11	0.563242	1.15407
Map3k12	0	0.09253
Map3k12	5.03967	11.2071
Map3k12	7.74345	7.77057
Map3k12	0.110494	0.261488
Map3k13	8.14757	7.93638
Map3k13	9.98873	10.2857
Map3k13	9.53316	8.89681
Map3k13	9.95665	8.56147
Map3k14	8.66172	5.73144
Map3k14	8.12772	8.63422
Map3k14	8.69314	7.13916
Map3k14	1.73763	0.733252
Map3k15	8.73236	4.78285
Map3k15	9.84912	9.51923
Map3k15	6.8034	6.2756
Map3k15	1.52798	1.52997
Map3k19	7.62842	7.10242
Map3k19	0.73406	0.921601
Map3k19	1.94072	1.51333
Map3k19	0.844768	0.412718
Map3k2	1.00593	0.674591
Map3k2	0.037779	0.261488
Map3k2	8.85887	8.22035
Map3k2	0.779368	0.613443
Map3k3	5.76369	6.25698
Map3k3	8.3092	8.24544
Map3k3	8.51897	8.19579
Map3k3	2.61372	2.38936
Map3k4	8.52376	9.21399
Map3k4	6.47329	5.94815
Map3k4	7.23118	5.89373
Map3k4	8.55667	8.65748
Map3k5	7.68588	7.08458
Map3k5	1.4876	1.29704
Map3k5	7.96506	9.86195
Map3k5	7.25518	10.2303
Map3k6	0.638939	0.674591
Map3k6	9.07712	7.8574
Map3k6	0.5371	1.13244
Map3k6	10.3781	10.5814
Map3k7	0.510477	0.339084
Map3k7	0.308935	0.261488
Map3k7	4.12517	3.37472
Map3k7	0.2777	0.179481
Map3k8	8.9996	9.49586
Map3k8	10.7831	9.96689
Map3k8	0.907332	0.300808
Map3k8	9.93745	8.90021
Map3k9	1.41768	0.870249
Map3k9	1.28259	0.516569
Map3k9	0.483352	0.674591
Map3k9	0.614145	1.88074
Map4k1	2.07397	1.74479
Map4k1	8.34436	7.7434
Map4k1	0.398778	0.376371
Map4k1	10.4509	9.72412
Map4k2	8.91037	8.38304
Map4k2	0.588918	0.179481
Map4k2	7.15399	6.77825
Map4k2	9.79499	9.70117
Map4k3	1.02486	1.21708
Map4k3	6.84028	6.77869
Map4k3	1.32904	1.04251
Map4k3	7.55602	7.07788
Map4k4	1.71449	2.34302
Map4k4	8.60465	6.76952
Map4k4	0.2777	0.448172
Map4k4	2.22079	2.06331
Map4k5	0.2777	0.179481
Map4k5	8.75682	8.88725
Map4k5	9.68318	9.09723
Map4k5	0.145521	0.221067
Mapk1	8.07476	7.54662
Mapk1	7.39933	6.63513
Mapk1	1.04356	0.179481
Mapk1	9.38914	9.85366
Mapk10	9.21078	9.23579
Mapk10	0.5371	0.516569
Mapk10	0	0.047007
Mapk10	8.8511	9.49421
Mapk11	7.17692	7.4131
Mapk11	9.83485	9.00882
Mapk11	7.23525	7.64132
Mapk11	7.84933	8.87112
Mapk12	9.4459	8.65024
Mapk12	8.61005	8.00829
Mapk12	8.73209	8.07607
Mapk12	8.09394	7.37215
Mapk13	8.8926	7.03589
Mapk13	9.75484	11.2744
Mapk13	0.2777	0.644341
Mapk13	8.78199	8.08754
Mapk14	1.67906	1.59468
Mapk14	9.83133	10.7953
Mapk14	1.96053	1.56268
Mapk14	9.88466	9.7718
Mapk15	9.67289	9.39933
Mapk15	12.5769	9.22394
Mapk15	8.45376	7.98792
Mapk15	0.886777	0.412718
Mapk3	1.66706	2.14119
Mapk3	9.05707	7.66647
Mapk3	11.0166	9.67294
Mapk3	9.70246	9.39117
Mapk4	0.110494	0.13666
Mapk4	7.61716	8.5838
Mapk4	7.66132	5.71061
Mapk4	8.5528	8.56752
Mapk6	7.85281	6.69907
Mapk6	9.33677	8.24717
Mapk6	6.40401	5.85958
Mapk6	9.64844	10.3477
Mapk7	11.0647	10.6756
Mapk7	2.21256	1.65661
Mapk7	9.67214	10.0333
Mapk7	0.427524	0.339084
Mapk8	0.308935	0.261488
Mapk8	0.308935	0.13666
Mapk8	7.24386	8.14285
Mapk8	0.947583	0.70422
Mapk9	9.22658	9.35185
Mapk9	5.8558	6.04757
Mapk9	8.55849	7.62665
Mapk9	0.483352	0.674591
Mapkapk2	6.99293	8.1474
Mapkapk2	10.3486	8.38204
Mapkapk2	6.06122	6.73987
Mapkapk2	6.42999	7.38364
Mapkapk3	0.779368	1.88074
Mapkapk3	0.245773	0.549588
Mapkapk3	8.2024	7.61962
Mapkapk3	9.7009	7.9798
Mark1	7.40498	8.03422
Mark1	5.70326	7.35475
Mark1	0.638939	1.37279
Mark1	9.45454	12.0007
Mark2	7.5714	7.45836
Mark2	11.9527	11.9607
Mark2	0.455708	0.179481
Mark2	1.16802	1.06553
Mark3	7.31818	7.72138
Mark3	5.87614	4.76539
Mark3	0.110494	0.482776
Mark3	0.614145	0.971188
Mark4	0.145521	0.376371
Mark4	7.41489	8.42647
Mark4	8.29403	7.43839
Mark4	7.65506	6.71371
Mast1	9.51554	8.50656
Mast1	9.38851	9.71664
Mast1	5.63865	6.08042
Mast1	8.66776	7.32704
Mast2	9.57089	9.45635
Mast2	7.77211	6.19115
Mast2	1.13354	1.15407
Mast2	0.663314	0.644341
Mast3	0.145521	0.946608
Mast3	9.75258	8.8316
Mast3	3.2665	3.79184
Mast3	10.9533	10.2712
Mast4	2.00888	1.81437
Mast4	6.92714	6.28789
Mast4	9.41202	7.15265
Mast4	8.80408	7.92305
Mastl	0.145521	0
Mastl	4.31982	3.51925
Mastl	8.23185	10.2485
Mastl	0.801499	0.300808
Matk	7.22735	9.8023
Matk	1.15088	1.75898
Matk	1.63044	1.29704
Matk	8.51991	8.58405
Melk	0.687283	1.85456
Melk	7.24588	8.29344
Melk	0.563242	0.339084
Melk	0.844768	0.261488
Mertk	9.08384	7.8807
Mertk	10.5886	9.33353
Mertk	8.85689	9.30941
Mertk	1.18495	0.921601
Met	5.72296	6.91162
Met	7.82303	6.5253
Met	0.710861	0.581869
Met	6.28486	7.63604
Mex3b	7.90309	7.69695
Mex3b	9.29533	8.61911
Mex3b	8.97471	8.68641
Mex3b	1.46003	0.179481
Mink1	8.96332	7.74608
Mink1	7.95446	7.9354
Mink1	9.34744	10.0733
Mink1	0.886777	0.995357
Mknk1	9.96877	9.19219
Mknk1	2.87603	1.21708
Mknk1	9.53073	9.01549
Mknk1	2.26924	1.39113
Mknk2	7.99658	10.0183
Mknk2	2.45523	0.843871
Mknk2	0.074595	0.047007
Mknk2	2.00888	1.04251
Mlkl	8.01386	8.11106
Mlkl	7.28519	9.2388
Mlkl	9.68522	8.98564
Mlkl	11.2373	8.682
Mok	8.04115	7.5484
Mok	8.36088	7.56969
Mok	9.2142	9.30707
Mok	0.427524	0.674591
Morn1	8.47876	9.45866
Morn1	0.927598	0.946608
Morn1	8.29245	8.32969
Morn1	9.16036	8.19774
Morn2	6.40311	8.04819
Morn2	8.9083	8.13845
Morn2	9.16356	9.19789
Morn2	1.11599	1.39113
Mpp1	9.74738	7.39731
Mpp1	8.01549	7.75915
Mpp1	8.93036	9.86272
Mpp1	10.3053	8.55602
Mpp2	0.687283	0.870249
Mpp2	0.614145	0.179481
Mpp2	9.72828	10.0852
Mpp2	0.398778	0.412718
Mpp3	7.68457	8.80022
Mpp3	1.13354	3.18811
Mpp3	7.4558	8.39672
Mpp3	7.22939	6.98286
Mpp4	0.801499	0.921601
Mpp4	9.54294	11.7075
Mpp4	11.1653	10.7956
Mpp4	0.756892	1.17538
Mpp5	10.6045	11.0425
Mpp5	0.308935	0.300808
Mpp5	2.29286	0.817001
Mpp5	9.62362	8.75824
Mpp6	0.801499	1.39113
Mpp6	1.08023	1.62597
Mpp6	8.08382	7.2298
Mpp6	2.22898	1.84129
Mpp7	9.49807	8.67652
Mpp7	7.26392	7.28752
Mpp7	9.96307	9.58292
Mpp7	8.20331	9.58994
Mst1	1.81582	0.613443
Mst1	6.64719	7.36231
Mst1	8.18277	8.52133
Mst1	0.245773	0.13666
Mst1r	1.20169	0.733252
Mst1r	5.15589	4.66726
Mst1r	1.16802	0.921601
Mst1r	7.91329	10.0938
Mtor	5.30179	5.02954
Mtor	6.65557	4.05591
Mtor	4.25514	3.95169
Mtor	4.2227	3.89179
Musk	11.1954	8.34078
Musk	7.03936	6.6428
Musk	0.110494	0.13666
Musk	8.41245	8.00958
Mvk	4.89922	6.19507
Mvk	0.074595	0.047007
Mvk	7.93738	6.53615
Mvk	3.86375	2.60104
Mylk	6.66579	6.48958
Mylk	0.823296	1.56268
Mylk	9.92986	8.62771
Mylk	10.5111	9.62703
Mylk2	2.01836	1.01913
Mylk2	0.145521	0.674591
Mylk2	7.00013	8.04403
Mylk2	8.05114	7.21476
Mylk3	7.74077	7.92226
Mylk3	9.06216	10.9336
Mylk3	0.369447	0.448172
Mylk3	2.88124	1.77302
Mylk4	0.427524	2.67772
Mylk4	8.35223	8.64153
Mylk4	0.245773	0
Mylk4	0.179718	0.613443
Myo3b	0.2777	0.261488
Myo3b	5.49156	5.9931
Myo3b	0.967295	0.761712
Myo3b	6.33693	7.01609
Myt1	0.427524	0.261488
Myt1	7.42205	7.52862
Myt1	1.04356	0.412718
Myt1	0.563242	0.300808
N4bp2	9.11185	8.53156
N4bp2	11.5008	10.4272
N4bp2	0.398778	0.516569
N4bp2	7.43582	7.71139
Nadk	0.110494	1.44477
Nadk	1.18495	1.11048
Nadk	9.94951	8.96943
Nadk	6.1469	4.96216
Nadk2	7.98967	9.28181
Nadk2	0.510477	1.42711
Nadk2	8.13782	6.39339
Nadk2	6.39403	8.37169
Nagk	7.43383	8.8458
Nagk	8.9683	8.3368
Nagk	9.91934	7.85327
Nagk	0.110494	0.179481
Nek1	8.51437	9.30072
Nek1	9.76649	8.20893
Nek1	0.614145	1.31635
Nek1	0.967295	0.971188
Nek10	1.64275	1.15407
Nek10	5.92547	6.79513
Nek10	8.70383	9.40251
Nek10	0.5371	1.54642
Nek11	0.110494	0.261488
Nek11	8.57415	7.75119
Nek11	4.7761	1.85456
Nek11	8.84436	7.24122
Nek2	0.2777	1.06553
Nek2	1.71449	2.6167
Nek2	9.67022	11.4154
Nek2	9.37157	11.1109
Nek3	8.7615	8.22929
Nek3	8.40027	5.85711
Nek3	9.5125	8.76188
Nek3	0.947583	1.77302
Nek4	3.37009	2.06331
Nek4	7.63921	7.01536
Nek4	0.145521	0
Nek4	9.4546	8.59682
Nek5	5.0315	6.30067
Nek5	8.54963	7.81644
Nek5	0.801499	0.516569
Nek5	10.0605	9.30564
Nek6	0.844768	0.896154
Nek6	9.94885	11.8878
Nek6	1.81582	2.99786
Nek6	6.94123	11.7395
Nek7	7.51873	6.77302
Nek7	9.53847	9.13784
Nek7	0	0
Nek7	11.4764	9.8602
Nek8	2.09204	1.71599
Nek8	7.82337	7.23995
Nek8	8.39368	9.05429
Nek8	7.99118	7.24909
Nek9	8.98577	7.67538
Nek9	8.8829	10.296
Nek9	6.64145	6.84669
Nek9	9.54694	9.56373
Nim1k	0	0
Nim1k	7.31313	7.74162
Nim1k	0.844768	0.581869
Nim1k	8.01918	8.18909
Nlk	8.71124	8.28856
Nlk	2.90698	1.93173
Nlk	7.11504	7.24122
Nlk	0.398778	0.448172
Nme1	8.9217	7.48501
Nme1	8.13155	8.1886
Nme1	0.037779	0.13666
Nme1	1.25077	1.11048
Nme2	0.687283	0.644341
Nme2	7.9492	7.20896
Nme2	0.801499	0.482776
Nme2	7.28224	8.55589
Nme3	1.25077	0.761712
Nme3	7.37324	6.48105
Nme3	0.145521	0
Nme3	7.92562	7.66717
Nme4	11.1477	10.9396
Nme4	0.663314	1.08818
Nme4	6.92557	7.41981
Nme4	7.5613	7.61084
Nme5	0.844768	0.412718
Nme5	6.36832	6.59664
Nme5	9.85673	10.3158
Nme5	8.18567	7.85079
Nme6	7.86763	7.67654
Nme6	7.962	8.96933
Nme6	2.00888	1.04251
Nme6	7.42049	10.6629
Nme7	8.90822	7.52913
Nme7	8.09506	8.6371
Nme7	7.6728	7.49113
Nme7	0.179718	0.482776
Nme8	1.51464	2.43425
Nme8	7.18589	7.97828
Nme8	0.986741	0.300808
Nme8	9.34909	10.0582
Nmrk1	8.78937	8.26484
Nmrk1	8.10343	8.24985
Nmrk1	0.110494	0.09253
Nmrk1	9.78587	9.37938
Nmrk2	0.398778	0.995357
Nmrk2	7.03177	7.81665
Nmrk2	10.3654	8.97656
Nmrk2	9.02429	8.68363
Non-Targeting-Control	8.59845	7.40297
Non-Targeting-Control	0.927598	0.581869
Non-Targeting-Control	0.947583	1.06553
Non-Targeting-Control	0.037779	0.221067
Non-Targeting-Control	10.6404	9.76104
Non-Targeting-Control	9.05771	8.84132
Non-Targeting-Control	8.7859	8.86047
Non-Targeting-Control	8.37397	9.0891
Non-Targeting-Control	8.2989	9.00278
Non-Targeting-Control	0.455708	0.733252
Non-Targeting-Control	8.79368	11.6296
Non-Targeting-Control	8.30291	10.7308
Non-Targeting-Control	0.074595	0.339084
Non-Targeting-Control	11.3225	8.26778
Non-Targeting-Control	8.83375	9.76115
Non-Targeting-Control	8.10663	8.99746
Non-Targeting-Control	8.33135	8.22945
Non-Targeting-Control	9.33297	9.74715
Non-Targeting-Control	1.02486	0.448172
Non-Targeting-Control	0.037779	0
Non-Targeting-Control	9.12713	10.007
Non-Targeting-Control	9.73049	8.77808
Non-Targeting-Control	11.0734	8.85418
Non-Targeting-Control	0.756892	0.946608
Non-Targeting-Control	0.213124	0.047007
Non-Targeting-Control	8.58236	8.51911
Non-Targeting-Control	8.84061	8.07075
Non-Targeting-Control	8.75638	11.2557
Non-Targeting-Control	8.74107	8.03604
Non-Targeting-Control	8.20045	8.17693
Non-Targeting-Control	1.08023	1.08818
Non-Targeting-Control	1.11599	2.11937
Non-Targeting-Control	9.59807	8.89148
Non-Targeting-Control	9.11171	12.3549
Non-Targeting-Control	8.04883	7.82405
Non-Targeting-Control	9.20916	9.06272
Non-Targeting-Control	0.455708	0.221067
Non-Targeting-Control	0.427524	0.613443
Non-Targeting-Control	8.833	8.925
Non-Targeting-Control	8.56558	10.7789
Non-Targeting-Control	8.92265	9.2728
Non-Targeting-Control	8.32109	10.3229
Non-Targeting-Control	8.25045	8.25752
Non-Targeting-Control	8.63924	7.51431
Non-Targeting-Control	9.00393	8.37486
Non-Targeting-Control	7.06073	7.73198
Non-Targeting-Control	9.24777	8.3104
Non-Targeting-Control	8.9683	7.88313
Non-Targeting-Control	1.26677	1.04251
Non-Targeting-Control	9.42489	10.0042
Non-Targeting-Control	0.865926	1.91915
Non-Targeting-Control	9.24184	8.10378
Non-Targeting-Control	8.37166	9.02826
Non-Targeting-Control	9.29234	9.49288
Non-Targeting-Control	0.179718	0.448172
Non-Targeting-Control	6.61202	5.74932
Non-Targeting-Control	11.9905	14.7896
Non-Targeting-Control	10.7654	10.3125
Non-Targeting-Control	0.967295	0.448172
Non-Targeting-Control	10.736	9.03875
Non-Targeting-Control	0.947583	1.27746
Non-Targeting-Control	7.47744	7.64562
Non-Targeting-Control	9.8395	10.5292
Non-Targeting-Control	8.28461	8.54186
Non-Targeting-Control	10.7837	9.41705
Non-Targeting-Control	7.80294	7.68423
Non-Targeting-Control	9.56424	8.62553
Non-Targeting-Control	1.77166	0.995357
Non-Targeting-Control	8.20785	8.9895
Non-Targeting-Control	9.48049	7.45673
Non-Targeting-Control	7.77176	6.24695
Non-Targeting-Control	1.09822	3.01569
Non-Targeting-Control	9.66532	9.50115
Non-Targeting-Control	0.563242	0.376371
Non-Targeting-Control	9.42115	8.65854
Non-Targeting-Control	0	0.047007
Non-Targeting-Control	9.388	10.9741
Non-Targeting-Control	8.5045	7.63195
Non-Targeting-Control	0.927598	1.44477
Non-Targeting-Control	7.30517	6.97301
Non-Targeting-Control	6.81637	7.25066
Non-Targeting-Control	3.81018	3.41111
Non-Targeting-Control	0	0
Non-Targeting-Control	6.15874	6.18591
Non-Targeting-Control	8.58385	11.0328
Non-Targeting-Control	5.02799	5.00147
Non-Targeting-Control	0.687283	0.448172
Non-Targeting-Control	9.08236	10.2138
Non-Targeting-Control	1.82665	2.32407
Non-Targeting-Control	7.40611	11.1312
Non-Targeting-Control	1.06201	0.843871
Non-Targeting-Control	9.10297	8.42438
Non-Targeting-Control	0.710861	0.870249
Non-Targeting-Control	9.8315	6.82956
Non-Targeting-Control	7.85925	7.37417
Non-Targeting-Control	3.8532	2.38936
Non-Targeting-Control	1.98007	2.53662
Non-Targeting-Control	0.5371	0.995357
Non-Targeting-Control	5.71059	6.9604
Non-Targeting-Control	10.288	10.0441
Npr1	9.14177	9.70953
Npr1	6.71908	5.58086
Npr1	10.9018	8.37659
Npr1	8.01594	8.48751
Npr2	8.83148	10.2994
Npr2	12.446	12.0278
Npr2	8.548	10.5302
Npr2	0.967295	1.08818
Nrbp1	6.98025	7.9309
Nrbp1	7.46969	6.55761
Nrbp1	0.179718	0.047007
Nrbp1	0.455708	0.448172
Nrbp2	7.30807	6.99864
Nrbp2	0.179718	0.516569
Nrbp2	6.50819	4.58404
Nrbp2	8.74312	10.8081
Nrk	6.9284	6.57325
Nrk	10.0193	9.46618
Nrk	1.00593	1.84129
Nrk	9.81097	9.0645
Ntpcr	1.37404	0.995357
Ntpcr	11.6201	8.36272
Ntpcr	11.6184	9.08928
Ntpcr	10.4732	8.87092
Ntrk1	10.1707	9.39181
Ntrk1	0.563242	0.896154
Ntrk1	1.35919	1.04251
Ntrk1	0.907332	1.11048
Ntrk2	8.21469	9.21383
Ntrk2	9.95237	8.23232
Ntrk2	7.90708	9.1236
Ntrk2	0.037779	0.261488
Ntrk3	1.08023	1.29704
Ntrk3	0.886777	0.221067
Ntrk3	0.614145	0.339084
Ntrk3	10.716	10.3282
Nuak1	0.823296	5.30563
Nuak1	7.03849	7.27893
Nuak1	8.7961	7.99935
Nuak1	10.2696	8.90948
Nuak2	9.05311	9.22968
Nuak2	8.1269	8.63938
Nuak2	10.9754	10.7549
Nuak2	0.037779	0.261488
Nup62	0.110494	0.482776
Nup62	5.06276	5.83552
Nup62	7.58322	8.01384
Nup62	0	0.221067
Obscn	7.77717	7.26688
Obscn	7.7472	8.6757
Obscn	9.10901	8.04909
Obscn	0.308935	0.549588
Osr1	1.52798	1.54642
Osr1	1.52798	1.27746
Osr1	6.6022	8.10638
Osr1	7.27262	6.70274
Oxsr1	9.34102	7.93306
Oxsr1	0.588918	0.761712
Oxsr1	8.85523	8.36025
Oxsr1	8.5173	7.31299
Pacsin1	0.339508	0.70422
Pacsin1	0.756892	1.39113
Pacsin1	8.90479	9.30722
Pacsin1	6.45464	7.71526
Pak1	0.074595	0.261488
Pak1	0.213124	0.339084
Pak1	9.33878	10.3356
Pak1	11.1895	9.7644
Pak2	9.13709	8.58617
Pak2	0.245773	1.11048
Pak2	8.76652	7.04207
Pak2	0.967295	0.376371
Pak3	6.33977	7.12176
Pak3	9.60982	10.1162
Pak3	10.0658	6.76381
Pak3	10.3191	8.16981
Pak4	9.39881	9.53407
Pak4	0.339508	0.448172
Pak4	0.455708	1.44477
Pak4	8.16207	8.06041
Pak6	9.06166	10.0067
Pak6	1.18495	1.17538
Pak6	8.81058	7.371
Pak6	8.58635	9.3651
Pak7	0.483352	0.733252
Pak7	7.0153	6.21772
Pak7	10.0551	9.47982
Pak7	7.32941	8.67243
Pan3	0.756892	0
Pan3	0.179718	0.09253
Pan3	8.01638	8.95717
Pan3	3.16346	2.78559
Pank1	0.110494	0.13666
Pank1	9.2043	8.94859
Pank1	0.339508	0.516569
Pank1	0	0.179481
Pank2	7.6632	6.97148
Pank2	6.8356	7.31359
Pank2	8.29098	5.19911
Pank2	8.53712	8.23216
Pank3	0.308935	0.09253
Pank3	0	0
Pank3	8.92091	8.72204
Pank3	0.455708	1.15407
Papss1	1.3442	2.0286
Papss1	1.54119	0.339084
Papss1	1.29824	0.761712
Papss1	10.8116	8.39431
Papss2	0.710861	0.613443
Papss2	9.94373	9.24299
Papss2	8.31594	7.40382
Papss2	8.13795	8.29922
Pask	6.72597	7.53404
Pask	0.308935	0.674591
Pask	2.28503	1.86771
Pask	10.7238	9.73324
Pbk	0.483352	0.13666
Pbk	0.865926	0.221067
Pbk	1.87962	0.817001
Pbk	0	0
Pck1	10.5511	7.76289
Pck1	9.36485	9.45205
Pck1	9.1151	8.30739
Pck1	9.75222	10.3366
Pck2	1.64275	1.89366
Pck2	6.67143	7.33948
Pck2	1.09822	0.70422
Pck2	9.83703	9.22258
Pdgfra	7.55072	8.33384
Pdgfra	9.14502	6.9711
Pdgfra	9.17341	8.997
Pdgfra	8.42876	6.55457
Pdgfrb	1.28259	2.23553
Pdgfrb	9.27205	7.3439
Pdgfrb	9.72521	8.63024
Pdgfrb	8.47715	8.86252
Pdgfrl	2.19594	0.896154
Pdgfrl	8.9324	9.5753
Pdgfrl	1.51464	1.80072
Pdgfrl	0.865926	0.644341
Pdik1l	1.26677	1.17538
Pdik1l	2.06485	0.995357
Pdik1l	10.5911	10.6397
Pdik1l	8.88112	7.73804
Pdk1	8.8926	8.48645
Pdk1	10.6943	7.96992
Pdk1	1.06201	1.77302
Pdk1	9.28487	9.53729
Pdk2	0.801499	1.13244
Pdk2	8.11176	8.00903
Pdk2	1.84807	0.70422
Pdk2	9.12329	9.6968
Pdk3	0.179718	0
Pdk3	5.77771	3.99128
Pdk3	0.967295	0.70422
Pdk3	9.12528	9.58734
Pdk4	6.93624	7.80708
Pdk4	9.46042	9.33952
Pdk4	7.94827	7.21412
Pdk4	9.8625	9.66837
Pdpk1	4.17264	3.0736
Pdpk1	8.92083	8.41783
Pdpk1	4.28097	4.31069
Pdpk1	10.6807	8.96762
Pdxk	9.94935	7.7925
Pdxk	1.29824	1.93173
Pdxk	9.78583	9.00753
Pdxk	0.588918	0.448172
Peak1	7.48601	7.04279
Peak1	1.21824	0.644341
Peak1	9.94648	9.29396
Peak1	11.6158	9.57141
Pfkfb2	6.87004	5.55771
Pfkfb2	8.77021	8.47561
Pfkfb2	6.77188	4.84568
Pfkfb2	0.074595	0.047007
Pfkfb3	0	0
Pfkfb3	9.1655	8.51742
Pfkfb3	8.11894	9.84241
Pfkfb3	9.86406	7.88394
Pfkfb4	7.81625	6.61431
Pfkfb4	1.31372	1.6866
Pfkfb4	1.20169	1.37279
Pfkfb4	8.15953	8.58679
Pfkl	8.94884	9.37579
Pfkl	6.42421	6.92977
Pfkl	0.663314	1.54642
Pfkl	8.52095	9.70243
Pfkm	6.90878	7.53713
Pfkm	10.4932	10.3838
Pfkm	0.339508	0.300808
Pfkm	0.710861	0.482776
Pfkp	4.35765	5.0585
Pfkp	8.95548	10.9903
Pfkp	6.92368	8.38419
Pfkp	8.95301	8.72385
Pgk1	5.59734	5.02514
Pgk1	3.42814	2.6167
Pgk1	4.24508	3.89179
Pgk1	4.38172	3.27459
Pgk2	7.82388	5.94116
Pgk2	9.01085	8.39374
Pgk2	0.687283	0.870249
Pgk2	8.62302	8.30618
Pgm2l1	8.98002	8.85594
Pgm2l1	7.72512	7.47349
[truncated: 1,180 more rows]
[truncated: 5 more columns]

## Sheet: Figure 2
Fig. 2b Survival study with GL261 kinome KO cells in WT and CD8 KO mice for CRISPR screen 2
Days	Isotype	CD8 KO
17
17
18	1
20		1
20		1
21		1
21		1
21		1
22	1	1
22	1
23	1	1
23	1	1
23		1
24		1
24		1
25
26	1
27	1
29		1
30	1
30
32	1
33	1
36
37
37
38	1
Fig 2c Represents the fold change of Chek2 sgRNAs in the CD8 KO/WT mice in CRISPR screen 1
Control	Chek2
10.6519	80.0473
7.59794	55.0025
5.7313
5.57693
4.97674
4.53834
4.38373
4.32204
4
3.72286
3.21604
2.70968
2.40775
2.29546
2.2
1.92665
1.76471
1.75688
1.52941
1.5252
1.48797
1.47545
1.42857
1.37916
1.3167
1.30654
1.30631
1.2927
1.27934
1.26426
1.23077
1.22857
1.19754
1.08504
1.07692
1.06795
1.04167
1.02164
0.958003
0.942857
0.920785
0.900734
0.853994
0.843716
0.816573
0.809524
0.80507
0.788126
0.786074
0.766674
0.746323
0.737558
0.723664
0.714847
0.68933
0.685105
0.676394
0.63532
0.603774
0.592668
0.585366
0.585166
0.571379
0.51745
0.5
0.499976
0.490708
0.490505
0.478261
0.471726
0.469114
0.441176
0.436832
0.436557
0.435258
0.417705
0.417442
0.41354
0.376752
0.366244
0.363285
0.357143
0.348638
0.32967
0.310379
0.305556
0.282051
0.276009
0.252465
0.246727
0.196162
0.17175
0.166667
0.099236
0.096137
Fig 2d Represents the Chek2 sgRNA counts in WT mice over time in CRISPR screen 2
D0	D18-D23	D24-D38
246.904	260.996	33.0422
311.57	208.546	30.1977
228.513	253.101	18.3179
Fig 2e Represents the Chek2 sgRNA counts in CD8 KO mice over time in CRISPR screen 2
D0	D18-D23	D24-D38
246.904	127.203	174.137
311.57	290.077	272.983
228.513	162.513	91.1431
Fig 2f Represents the fold change of ATM sgRNAs in the CD8 KO/WT mice in CRISPR screen 1
Control	ATM
10.6519	0.499119
7.59794	1.00642
5.7313	1.0183
5.57693	1.09936
4.97674
4.53834
4.38373
4.32204
4
3.72286
3.21604
2.70968
2.40775
2.29546
2.2
1.92665
1.76471
1.75688
1.52941
1.5252
1.48797
1.47545
1.42857
1.37916
1.3167
1.30654
1.30631
1.2927
1.27934
1.26426
1.23077
1.22857
1.19754
1.08504
1.07692
1.06795
1.04167
1.02164
0.958003
0.942857
0.920785
0.900734
0.853994
0.843716
0.816573
0.809524
0.80507
0.788126
0.786074
0.766674
0.746323
0.737558
0.723664
0.714847
0.68933
0.685105
0.676394
0.63532
0.603774
0.592668
0.585366
0.585166
0.571379
0.51745
0.5
0.499976
0.490708
0.490505
0.478261
0.471726
0.469114
0.441176
0.436832
0.436557
0.435258
0.417705
0.417442
0.41354
0.376752
0.366244
0.363285
0.357143
0.348638
0.32967
0.310379
0.305556
0.282051
0.276009
0.252465
0.246727
0.196162
0.17175
0.166667
0.099236
0.096137
Fig 2g Represents the ATM sgRNA counts in WT mice over time in CRISPR screen 2
D0	D18-D23	D24-D38
373.612	251.973	27.8134
100.931	11.7157	4.63926
261.874	50.6305	14.8459
Fig 2h Represents the ATM sgRNA counts in CD8 KO mice over time in CRISPR screen 2
D0	D18-D23	D24-D38
373.612	199.455	98.9141
100.931	14.4027	19.6503
261.874	20.7299	126.889
Fig 2i Represents the fold change of Chek1 sgRNAs in the CD8 KO/WT mice in CRISPR screen 1
Control	Chek1
10.6519	1.1656
7.59794	1.04396
5.7313	0.368429
5.57693	1.08756
4.97674
4.53834
4.38373
4.32204
4
3.72286
3.21604
2.70968
2.40775
2.29546
2.2
1.92665
1.76471
1.75688
1.52941
1.5252
1.48797
1.47545
1.42857
1.37916
1.3167
1.30654
1.30631
1.2927
1.27934
1.26426
1.23077
1.22857
1.19754
1.08504
1.07692
1.06795
1.04167
1.02164
0.958003
0.942857
0.920785
0.900734
0.853994
0.843716
0.816573
0.809524
0.80507
0.788126
0.786074
0.766674
0.746323
0.737558
0.723664
0.714847
0.68933
0.685105
0.676394
0.63532
0.603774
0.592668
0.585366
0.585166
0.571379
0.51745
0.5
0.499976
0.490708
0.490505
0.478261
0.471726
0.469114
0.441176
0.436832
0.436557
0.435258
0.417705
0.417442
0.41354
0.376752
0.366244
0.363285
0.357143
0.348638
0.32967
0.310379
0.305556
0.282051
0.276009
0.252465
0.246727
0.196162
0.17175
0.166667
0.099236
0.096137
Fig 2j Represents the Chek1 sgRNA counts in WT mice over time in CRISPR screen 2
D0	D18-D23	D24-D38
58.4634	11.7157	2.33858
48.4317	16.2276	8.06937
38.3229	12.2797	3.67716
Fig 2k Represents the Chek1 sgRNA counts in CD8 KO mice over time in CRISPR screen 2
D0	D18-D23	D24-D38
58.4634	2.56478	15.2986
48.4317	14.3347	12.8118
38.3229	6.71486	11.8793
Fig 2l Represents the Non-targeting sgRNAs counts in WT mice over time in CRISPR screen 2
D0	D18-D23	D24-D38
270.568	237.309	122.309
521.488	898.861	153.556
144.813	60.7822	130.549
202.842	182.039	914.371
366.204	402.556	130.006
343.748	385.073	155.439
405.584	171.323	116.452
384.775	207.982	174.848
230.416	287.503	24.1742
498.364	855.999	258.133
482.056	377.177	481.382
254.081	131.28	114.235
422.381	399.172	29.6539
273.681	496.177	107.626
476.14	462.338	318.494
470.558	523.813	387.557
3450.06	12057.3	9066.11
543.995	345.594	894.962
463.639	507.457	108.337
481.027	1410.96	486.862
421.378	409.888	282.018
371.219	266.636	620.846
308.123	356.31	210.488
3.39216	1	1
165.339	183.167	69.7695
286.259	247.461	22.1244
317.666	200.65	233.327
140.414	32.0191	25.6801
231.985	86.1615	56.9275
466.829	542.424	231.445
362.165	422.86	117.916
454.559	528.324	527.689
453.916	310.063	42.0776
474.211	512.533	78.2611
406.33	359.129	90.0573
442.624	2934.84	144.395
348.687	519.301	264.825
381.894	282.992	101.268
597.137	810.88	374.756
201.864	196.702	105.451
557.165	2353.94	375.509
296.162	117.745	17.0211
489.31	3349.93	489.33
264.189	258.74	470.799
453.067	352.926	261.646
195.202	125.076	180.746
383.566	166.247	384.001
13.6039	2.69195	1.20915
331.196	382.253	288.125
440.309	232.233	117.791
421.223	603.898	135.569
484.114	575.699	223.873
286.027	202.342	282.353
327.389	118.873	298.666
710.804	1467.92	120.594
444.168	376.613	26.182
582.784	359.129	606.163
539.777	740.946	310.755
360.828	527.76	84.5357
183.833	228.285	115.448
217.401	258.176	214.713
281.861	131.28	125.613
608.687	836.823	831.212
319.492	229.977	55.9236
340.378	247.461	74.7892
431.615	372.665	416.963
515.547	1536.16	483.265
523.186	773.657	537.31
488.255	669.32	175.685
507.83	829.491	44.6711
291.841	303.859	50.5274
281.217	136.92	14.8878
552.767	411.58	573.953
387.99	349.542	890.36
297.885	109.849	465.236
254.029	153.839	74.4127
588.418	661.424	175.517
456.36	493.358	558.434
364.094	349.542	207.225
360.519	523.813	643.518
582.141	780.425	228.935
432.232	508.585	376.932
600.841	983.459	162.968
424.259	242.385	261.521
375.849	521.557	49.3562
385.469	333.186	445.157
6.14444	25.2513	1.08366
321.91	221.518	50.2346
232.654	374.921	279.006
426.085	665.372	371.41
376.389	272.276	43.4581
297.808	314.011	34.8828
375.618	646.197	586.419
317.794	210.802	181.625
500.216	413.836	47.2228
299.789	365.333	36.5142
690.38	1118.82	2012.8
413.249	302.167	142.764
379.811	370.409	125.697
499.084	201.778	457.246
Fig 2m Represents the Non-targeting sgRNAs counts in CD8 KO mice over time in CRISPR screen 2
D0	D18-D23	D24-D38
270.568	325.455	216.722
521.488	423.9	413.172
144.813	98.901	36.1247
202.842	282.797	188.746
366.204	245.855	173.204
343.748	324.23	63.7893
405.584	250.549	169.474
384.775	285.859	494.3
230.416	289.124	212.059
498.364	844.759	291.012
482.056	599.02	490.259
254.081	172.582	270.497
422.381	316.066	240.035
273.681	141.286	202.734
476.14	549.559	406.955
470.558	960.825	1198.97
3450.06	3930.31	21040.4
543.995	246.535	641.638
463.639	429.615	296.918
481.027	2902.38	231.953
421.378	362.397	195.585
371.219	855.712	221.384
308.123	245.174	235.061
3.39216	1.06803	1
165.339	102.643	155.487
286.259	339.81	265.523
317.666	330.149	259.307
140.414	43.5893	93.319
231.985	164.214	240.035
466.829	418.865	344.476
362.165	302.119	120.362
454.559	771.282	165.744
453.916	308.786	560.509
474.211	685.491	486.84
406.33	668.21	175.069
442.624	829.451	204.91
348.687	334.095	174.448
381.894	167.547	426.848
597.137	495.472	309.662
201.864	255.38	157.662
557.165	861.019	177.556
296.162	225.104	356.91
489.31	865.645	570.145
264.189	184.964	231.953
453.067	845.371	1109.76
195.202	65.0201	842.439
383.566	464.04	284.795
13.6039	1.47624	1
331.196	852.855	182.219
440.309	1100.63	332.975
421.223	807.544	153
484.114	269.258	296.607
286.027	481.933	307.176
327.389	191.427	351.626
710.804	525.815	480.002
444.168	389.475	316.19
582.784	711.14	428.403
539.777	832.921	718.726
360.828	257.284	256.509
183.833	135.571	238.48
217.401	133.667	119.429
281.861	154.689	294.742
608.687	1070.09	920.77
319.492	190.067	159.838
340.378	300.894	107.618
431.615	233.064	397.319
515.547	534.932	506.423
523.186	574.391	1048.84
488.255	777.745	995.683
507.83	589.359	439.904
291.841	98.0846	320.853
281.217	363.894	300.648
552.767	723.93	347.585
387.99	288.58	301.581
297.885	242.657	142.121
254.029	138.973	143.675
588.418	553.777	1346.93
456.36	1068.73	516.059
364.094	283.069	288.215
360.519	474.109	204.91
582.141	391.992	895.593
432.232	622.491	354.734
600.841	647.392	302.202
424.259	358.451	299.405
375.849	231.567	386.129
385.469	405.19	4625.34
6.14444	9.9805	1.31084
321.91	275.586	266.456
232.654	134.891	250.292
426.085	1301.95	113.213
376.389	1323.45	242.21
297.808	229.05	170.407
375.618	458.597	268.01
317.794	359.744	177.245
500.216	252.794	295.364
299.789	524.522	240.656
690.38	252.318	607.446
413.249	381.379	224.804
379.811	417.233	178.799
499.084	631.132	172.583

## Sheet: Figure 3
Fig 3a-e The graphs were made using the Neftel et al. scRNA-seq publicly available data GEO #GSE131928 (https://www.ncbi.nlm.nih.gov/geo/query/acc.cgi?acc=GSE131928)
Fig 3f Western blot of Chek2 and histone H3
Fig 3g Surface PDL1 (%)
Untreated		IFN gamma treated
NTC	Chek2 KO	NTC	Chek2 KO
3.8	5.67	68.6	87.2
8.21	6.18	70.6	81
7.2	5.87	72.2	82.8
Fig 3h Real time PCR levels of IFN type I response genes
Fold Change relative to NTC
PD-L1
	Untreated			IFN gamma treated
	GL NTC	GL Chek2 KO		GL NTC	GL Chek2 KO
	1.24664	1.52256		20.8609	63.6666
	0.858916	1.81965		20.0353	62.0168
	1.08013	2.09257		20.2127	55.3417
	0.814318	1.85152		19.9362	57.6075
IFNα
	GL NTC	GL Chek2 KO		GL NTC	GL Chek2 KO
	0.798628	2.34108		1.40468	8.73275
	1.32338	1.535		1.82895	5.78863
	0.820889	2.23416		1.44556	6.19473
	1.0571	1.98468		1.47873	7.19321
IFNβ
	GL NTC	GL Chek2 KO		GL NTC	GL Chek2 KO
	0.943823	8.01579		8.54536	21.5372
	0.461516	8.93317		6.56313	17.2983
	1.22942	9.28686		6.21467	16.352
	1.36524	8.10427		6.19047	21.1632
IRF7
	GL NTC	GL Chek2 KO		GL NTC	GL Chek2 KO
	1.04265	4.19956		4.88332	9.80541
	0.956206	4.14702		3.85453	8.42405
	1.12051	4.80232		3.92574	9.01335
	0.88064	4.28019		4.00536	8.01603
ISG15
	GL NTC	GL Chek2 KO		GL NTC	GL Chek2 KO
	1.00609	4.4079		4.77148	8.33845
	0.913722	3.98723		3.88358	7.24837
	1.15246	5.12486		4.17484	7.66733
	0.927735	4.5652		3.81135	6.1331

## Sheet: Figure 4
Fig 4a-b The graphs were made using the Neftel et al. scRNA-seq publicly available data GEO #GSE131928 (https://www.ncbi.nlm.nih.gov/geo/query/acc.cgi?acc=GSE131928)
Fig 4d Surface MHCI-SIINFEKL levels
Untreated				IFN gamma treated
NTC	Chek2 KO			NTC	Chek2 KO
8.7	1.89			14.2	32.9
2.21	3.44			11.5	29.3
2.33	2.32			13.6	23.4
Fig 4e Expansion index of WT and OT-1 CD8 T cells
	WT CD8 T			OT-I CD8 T
NTC	1.04	1.05	0	0	1.38	0
Chek2KO	0	0	0	1.93	1.87	1.83
NTC+IFNγ	0	0	0	2.07	1.46	1.92
Chek2KO+IFNγ	1.04	0	0	2.76	4.15	4.12

## Sheet: Figure 5 
Fig 5a Western blot of pTBK1 and TBK1 in GL261 Chek2 KO and inhibitor treated cells
Fig 5b Surface PDL1 (%)
GL261	Untreated		IFN gamma treated
	NTC	Chek2 KO	NTC	Chek2 KO
	3.8	5.67	68.6	87.2
	8.21	6.18	70.6	81
	7.2	5.87	72.2	82.8
Fig 5c Surface PDL1 (%)
	GL261
	UT	48 h	72 h
	0.88	30.7	41.9
	0.9	33.2	34.5
	1.05	30.8	26.7
Fig 5d
Fig 5e
Fig 5f Surface PDL1 (%)
NPA	Untreated		IFN gamma treated
	NTC	Chek2 KO	NTC	Chek2 KO
	16.4	23.7	72.5	75.7
	13.3	23.3	71	75.1
	12.8	22.9	71	75
Fig 5g Surface PDL1 (%)
NPA
	UT	48 h	72 h
	0.84	0.89	9.46
	0.76	0.93	11.2
	0.83	0.82	10.3
Fig. 5h The results shown here are based upon the data generated by the TCGA Research Network: https://www.cancer.gov/tcga (TCGA GBM dataset).

## Sheet: Figure 6
Fig 6b Survival study of GL261 WT cells with and without PD-1 blockade
Days elapsed	Control	anti-PD-1
19	1
21	1
20	0
18	1
18	1
15	1
17	1
21		1
21		1
28		1
15		1
18		1
18		1
17		1
Fig 6c Survival study of GL261 NTC cells with and without PD-1 blockade
Days	Isotype	anti-PD-1
24	1
24	1
24	1
25	1
25	1
25	1
25	1
29	1
29	1
32	1
21		1
25		1
25		1
25		1
29		1
30		1
30		1
30		1
40		1
78		0
Fig 6d Survival study of GL261 Chek2 KO cells with and without PD-1 blockade
Days	Isotype	anti-PD1
20	1
23	1
14	1
20	1
17	1
79	0
17	1
20	1
17	1
20	1
26		1
79		0
23		1
79		0
29		1
26		1
79		0
22		1
22		1
20		1
Fig 6e Rechallenge of long term survivors (LTS) from Chek2 KO with PD-1 blockade group
Days	Control	LTS
18	1
20	1
22	1
21	1
21	1
34	1
104		0
104		0
104		0

## Sheet: Figure 7
Fig. 7b Survival study with GL261 cells treated with the combination of Prexasertib and PD-1 blockade
	Days elapsed	VC+Isotype	VC+anti-PD-1	Prexasertib+Isotype	Prexasertib+ anti-PD-1
	32	1
	24	1
	20	1
	25	1
	19	1
	20	1
	25	1
	22	1
	25	1
	34	1
	18		1
	61		1
	25		1
	171		0
	48		1
	24		1
	24		1
	25		1
	67		1
	22		1
	19			1
	24			1
	25			1
	22			1
	24			1
	24			1
	24			1
	25			1
	25			1
	28			1
	24				1
	22				1
	25				1
	25				1
	171				0
	171				0
	62				1
	67				1
	25				1
	171				0
Fig. 7c Survival study of the rechallenged long term survivors from Fig 7b and the control animals both injected with GL261 cells.
	Days	Wild type	VC+PD-1	iChek1/2+PD-1
	16	1
	17	1
	17	1
	18	1
	20
	21	1
	21
	21
	22	1
	22	1
	27	1
	29	1
	70		0	0
	70			0
	70			0

## Sheet: Figure 8
Fig. 8b Survival study with NPA cells treated with the combination of radiation, AZD7762 and PD-1/PD-L1 blockade
With PD-1 blockade
Days elapsed	Rad+VC+Isotype	Rad+VC+anti-PD-1	Rad+AZD7762+Isotype	Rad+azd7762+anti-PD-1
20	1
25	1
19	1
27	1
25	1
24	1
32		1
19		1
29		1
32		1
33		1
19			1
12			1
20			1
28			1
28			1
28			1
19			1
28			1
29			1
29			1
23			1
32			1
19				1
42				1
24				1
19				1
32				1
37				1
46				1
70				0
70				0
70				0
With PDL-1 blockade
Days elapsed	Rad+VC+Isotype	Rad+VC+anti-PDL-1	Rad+AZD7762+Isotype	Rad+AZD7762+anti-PDL1
20	1
25	1
19	1
27	1
25	1
24	1
24		1
26		1
27		1
25		1
19		1
28		1
19			1
12			1
20			1
28			1
28			1
28			1
19			1
28			1
29			1
29			1
23			1
32			1
35				1
24				1
26				1
70				0
24				1
70				0
35				1
70				0
35				1

## Sheet: Figure 9
Fig. 9b Survival study with GL261 cells treated with the combination of radiation, AZD7762 and PD-1/PD-L1 blockade
With PD-1 blockade
Days elapsed	Rad+VC+Isotype	Rad+VC+anti-PD-1	Rad+AZD7762+Isotype	Rad+AZD7762+anti-PD-1
34	1
32	1
36	1
34	1
29	1
27	1
34	1
34	1
30	1
31	1
28		1
32		1
32		1
28		1
36		1
36		1
83		0
38		1
30			1
29			1
36			1
24			1
27			1
31			1
39			1
27			1
21				1
36				1
33				1
83				0
83				0
83				0
37				1
40				1
With PDL-1 blockade
Days elapsed	Rad+VC+Isotype	Rad+VC+anti-PDL1	Rad+AZD7762+Isotype	Rad+AZD7762+anti-PDL1
34	1
32	1
36	1
34	1
29	1
27	1
34	1
34	1
30	1
31	1
33		1
31		1
83		0
83		0
34		1
47		1
27		1
50		1
30			1
29			1
36			1
24			1
27			1
31			1
39			1
27			1
83				0
29				1
83				0
83				0
30				1
83				0
83				0
47				1
Fig. 9c Survival study in CD8 KO host with GL261 cells treated with the combination of radiation, AZD7762 and PD-1/PD-L1 blockade
With PD-1 blockade
Days elapsed	Rad+VC+Isotype	Rad+VC+anti-PD-1	Rad+AZD7762+Isotype	Rad+AZD7762+anti-PD-1
23	1
23	1
23	1
26	1
24	1
25	1
21		1
21		1
22		1
24		1
25		1
26		1
28			1
22			1
23			1
24			1
24			1
25			1
17				1
23				1
23				1
25				1
25				1
25				1

## Sheet: Supplementary Fig. 1
Source data of Supplementary Figure 1b
	CD8 WT (n=3 mice)				CD8 KO (n=3 mice)
CD8+T cells	5.58	6.33	5.955		0.065	0.2	0.1325
CD4+ T cells	19.6	21.4	20.5		16.8	22.7	19.75
NK cells	6.88	5.7	6.29		7.32	6.22	6.77
Macrophage	3.14	2.41	2.775		2.98	3.63	3.305

[truncated: 4 more sheets: Supplementary Fig. 9, Supplementary Fig. 11, Supplementary Fig. 12, Supplementary Fig. 13]
